# Supplementary material for: Co-aggregation with Apolipoprotein E modulates the function of Amyloid-β in Alzheimer’s disease
Source: Nat Commun. 2024 Jun 1;15:4695. doi: 10.1038/s41467-024-49028-z (PMC11144216; doi:10.1038/s41467-024-49028-z)
Supplement: Supplementary file 4 — Source data [file 41467_2024_49028_MOESM4_ESM.xlsx]

## Sheet: Figure 1A
					Lipidated				Non-lipidated
	Time (Min)		Aβ42		Aβ42 + apoE2	Aβ42 + apoE3	Aβ42 + apoE4		Aβ42 + apoE2	Aβ42 + apoE3	Aβ42 + apoE4
	0		0.01281		0.02407	0.01409	0.00798		0.046	0.06397	0.02573
	0.75		0.01774		0.01908	0.00966	0.0092		0.03962	0.04654	0.02629
	1.5		0.01487		0.01877	0.0115	0.00827		0.03533	0.04394	0.02901
	2.25		0.01038		0.01467	0.00496	0.00217		0.02438	0.02742	0.02771
	3		0.00687		0.01271	0.00664	0.00358		0.02061	0.03395	0.02179
	3.75		0.00484		0.01299	0.00851	0.01057		0.02357	0.03584	0.02385
	4.5		0.00881		0.01505	0	0.0202		0.01974	0.03332	0.02202
	5.25		0.01273		0.00691	0.00646	0.0132		0.01367	0.02459	0.0176
	6		0.00557		0.01083	0.0067	0.01224		0.01405	0.02581	0.01289
	6.75		0.00893		0.01339	0.00415	0.01003		0.03093	0.03163	0.01063
	7.5		0.01189		0.0209	0.01001	0.01921		0.01196	0.02321	0.01098
	8.25		0.01032		0.00663	0.0249	0.0104		0.01154	0.02616	0.01006
	9		0		0	0.01976	0.01003		0.0218	0.02022	0.00987
	9.75		0.0102		0.00908	0.01916	0		0.01336	0.01711	0.02049
	10.5		0.02082		0.000409222	0.00403	0.01411		0.02064	0.02475	0.0098
	11.25		0.00652		0.00744	0.02434	0.01924		0.01119	0.02368	0.0147
	12		0.00406		0.01016	0.02644	0.02234		0.01667	0.01286	0.01061
	12.75		0.01632		0.02889	0.01202	0.03563		0	0.01397	0.01388
	13.5		0.02609		0.04471	0.06545	0.02293		0.02214	0.01711	0.01216
	14.25		0.01829		0.0871	0.09576	0.03676		0.02954	0.019	0.01125
	15		0.02783		0.15486	0.14182	0.03526		0.01838	0.0098	0.01051
	15.75		0.03592		0.25322	0.21638	0.04293		0.01632	0.00791	0.02149
	16.5		0.02902		0.30829	0.28077	0.06714		0.02507	0.01436	0.02375
	17.25		0.03198		0.35862	0.34187	0.10772		0.02689	0.01263	0.01934
	18		0.0385		0.45379	0.39524	0.14788		0.0408	0.01271	0.00937
	18.75		0.06294		0.50323	0.45018	0.20872		0.02612	0.01963	0.00317
	19.5		0.07868		0.58511	0.53029	0.26541		0.0317	0.00948	0.00024749
	20.25		0.08292		0.66108	0.59831	0.30234		0.03484	0.02101	0.01437
	21		0.10628		0.70281	0.71151	0.37634		0.04603	0.02384	0.0077
	21.75		0.13675		0.76922	0.77614	0.39999		0.04268	0.0299	0.00252
	22.5		0.16084		0.83832	0.85072	0.46301		0.04293	0.02498	0.00699
	23.25		0.20911		0.86415	0.88672	0.52562		0.06193	0.01696	0.01609
	24		0.26652		0.89412	0.9016	0.60945		0.03536	0.02978	0.00835
	24.75		0.3232		0.93433	0.91939	0.71838		0.0483	0.01711	0.0127
	25.5		0.39098		0.9535	0.92463	0.79701		0.02894	0.01023	0.00834
	26.25		0.45653		0.96948	0.91601	0.81599		0.03376	0.01149	0
	27		0.52437		0.97192	0.90734	0.8558		0.02914	0.02089	0.00146
	27.75		0.59331		0.98597	0.92208	0.86848		0.03438	0.03954	0.00181
	28.5		0.64222		0.97509	0.91798	0.88728		0.0468	0	0.00934
	29.25		0.67257		0.96595	0.91835	0.90388		0.0274	0.00594	0.00064501
	30		0.73479		0.99507	0.91699	0.91488		0.02697	0.01983	0.0112
	30.75		0.76552		0.98891	0.92851	0.93178		0.03747	0.01751	0.000582572
	31.5		0.79805		0.97985	0.93986	0.93992		0.02883	0.02069	0.00541
	32.25		0.79552		0.98165	0.93271	0.95359		0.03629	0.01983	0.00133
	33		0.82196		0.97273	0.91957	0.93389		0.02663	0.02463	0.000573694
	33.75		0.82411		0.9803	0.93505	0.96347		0.04206	0.02844	0.0028
	34.5		0.83078		0.99605	0.9274	0.93475		0.03763	0.04674	0.00929
	35.25		0.82625		1	0.93173	0.92987		0.08701	0.03364	0.0341
	36		0.84168		0.98311	0.95663	0.9637		0.06734	0.03722	0.03076
	36.75		0.81414		0.97544	0.94873	0.94853		0.06633	0.05051	0.02706
	37.5		0.84336		0.97432	0.94613	0.96093		0.10511	0.05193	0.06349
	38.25		0.876		0.97729	0.94249	0.95467		0.14469	0.07302	0.07573
	39		0.85296		0.95238	0.96412	0.95181		0.20247	0.06936	0.08377
	39.75		0.84475		0.97497	0.93299	0.93321		0.25921	0.08659	0.10065
	40.5		0.85855		0.9574	0.9377	0.90348		0.32875	0.0862	0.15432
	41.25		0.86081		0.9389	0.9507	0.93403		0.41977	0.09729	0.19139
	42		0.87142		0.9803	0.93376	0.9297		0.49279	0.13329	0.23347
	42.75		0.87745		0.95655	0.9969	0.92149		0.57889	0.1624	0.29971
	43.5		0.82608		0.96297	0.96681	0.89889		0.65003	0.19607	0.36011
	44.25		0.84617		0.98295	0.93834	0.91957		0.72735	0.25438	0.39293
	45		0.92196		0.92566	0.97488	0.91846		0.76606	0.2925	0.40404
	45.75		0.87261		0.98243	0.9824	0.95549		0.80692	0.35619	0.42989
	46.5		0.85406		0.96791	0.94515	0.99323		0.81868	0.41119	0.45872
	47.25		0.84826		0.96767	0.9431	0.97135		0.85065	0.48637	0.51114
	48		0.8627		0.96454	0.96837	0.94734		0.83952	0.56544	0.5587
	48.75		0.83878		0.99671	0.93849	0.97947		0.84028	0.62925	0.61659
	49.5		0.89586		0.96947	0.98769	0.92909		0.86431	0.69247	0.71603
	50.25		0.85313		0.95848	0.99726	0.95845		0.87839	0.74901	0.76182
	51		0.84922		0.93938	0.87134	0.94537		0.86448	0.77694	0.78992
	51.75		0.83147		0.96558	0.93889	0.90487		0.87486	0.82682	0.80148
	52.5		0.84452		0.97764	0.92082	0.95298		0.86722	0.84885	0.8082
	53.25		0.83788		0.99085	0.95914	0.94631		0.86134	0.86754	0.84033
	54		0.83055		0.96426	0.90757	0.95817		0.86545	0.87718	0.83229
	54.75		0.81996		0.98696	0.96005	0.92704		0.87837	0.87918	0.87309
	55.5		0.81486		0.98732	0.94213	0.92354		0.86934	0.90782	0.83875
	56.25		0.87229		0.96301	0.9366	0.95371		0.86759	0.89893	0.87515
	57		0.83356		0.97067	0.9561	0.95429		0.86461	0.92954	0.84704
	57.75		0.82941		0.96602	0.93289	0.94173		0.89663	0.91109	0.83494
	58.5		0.85696		0.96843	0.90357	0.92281		0.86416	0.90999	0.87266
	59.25		0.85748		0.99791	0.94095	0.9656		0.88509	0.92026	0.87168
	60		0.84414		0.99932	0.95408	0.9537		0.88071	0.93595	0.88203
	60.75		0.83585		0.958	0.90725	0.96157		0.87703	0.96436	0.88215
	61.5		0.8242		0.99562	0.90639	0.96255		0.91313	0.9114	0.9114
	62.25		0.86716		0.98779	0.98976	0.96917		0.88034	0.95016	0.93089
	63		0.83478		0.99003	0.95967	0.95654		0.8998	0.93064	0.93718
	63.75		0.83429		0.97936	1	0.97056		0.89279	0.94583	0.91854
	64.5		0.90015		0.99279	0.94453	0.96905		0.90165	0.93001	0.90839
	65.25		0.87621		0.93549	0.9429	0.96581		0.89763	0.92962	0.93804
	66		0.84269		0.99647	0.94093	0.96363		0.91463	0.95385	0.93095
	66.75		0.84745		0.94556	0.95749	0.9189		0.91881	0.97167	0.94658
	67.5		0.81721		0.93517	0.92954	0.92842		0.91706	0.95704	0.92638
	68.25		0.81135		0.95083	0.90197	0.95611		0.92321	0.97097	0.92802
	69		0.88951		0.94804	0.9381	0.96439		0.93698	0.97852	0.90639
	69.75		0.85583		0.9721	0.92416	0.96716		0.89521	0.97392	0.95909
	70.5		0.83449		0.96263	0.93884	0.96901		0.8868	0.98788	0.94323
	71.25		0.80338		0.96719	0.95268	0.95756		0.90309	0.93603	0.91962
	72		0.85281		0.94369	0.94571	0.88507		0.92253	0.95374	0.92528
	72.75		0.81289		0.94046	0.93576	0.94936		0.92022	0.96133	0.90893
	73.5		0.81451		0.92373	0.93023	0.97746		0.8979	0.96743	0.96151
	74.25		0.83759		0.92346	0.89213	0.9284		0.91517	0.96979	0.92199
	75		0.8455		0.96076	0.95989	0.94044		0.90561	0.98474	0.95267
	75.75		0.88627		0.95164	0.96471	0.97604		0.9195	0.96235	0.89558
	76.5		0.83994		0.91057	0.96061	0.9786		0.91965	0.97762	0.93481
	77.25		0.85884		0.96383	0.95593	0.94072		0.94132	0.95857	0.9168
	78		0.83713		0.92367	0.95722	0.88857		0.95597	0.96802	0.91016
	78.75		0.86081		0.92718	0.97796	0.98591		0.96071	0.94492	0.91378
	79.5		0.82797		0.96579	0.96024	0.95987		0.93198	0.94508	0.90776
	80.25		0.80727		0.92757	0.90717	0.94973		0.93499	0.9561	0.92376
	81		0.81918		0.94277	0.9192	0.94255		0.95563	0.95968	0.93596
	81.75		0.87337		0.94865	0.92294	0.92717		0.91801	0.9511	0.96186
	82.5		0.84449		0.95029	0.92461	0.97083		0.93818	0.96357	0.96246
	83.25		0.87884		0.95594	0.91325	0.94079		0.95888	0.93037	0.91263
	84		0.85397		0.94681	0.92938	0.99322		0.94789	0.94665	0.94125
	84.75		0.84669		0.91817	0.94613	0.99603		0.94285	0.96794	0.95625
	85.5		0.84597		0.92846	0.93653	0.97531		0.94794	0.95118	0.98662
	86.25		0.85838		0.97472	0.8953	0.96705		0.95861	0.9354	0.93726
	87		0.86896		0.92121	0.9378	0.90536		0.93615	0.94421	0.94122
	87.75		0.84026		0.93707	0.94929	0.97622		0.93363	0.98674	0.88769
	88.5		0.8522		0.98177	0.96918	0.98581		0.94915	0.94571	0.92842
	89.25		0.878		0.92734	0.90541	0.98732		0.95003	0.91853	0.90471
	90		0.88282		0.99731	0.9541	0.97632		0.93374	0.94123	0.8749
	90.75		0.84895		0.98045	0.92681	0.99539		0.95637	0.95137	0.89175
	91.5		0.85948		0.91505	0.97063	0.97606		0.94887	0.96951	0.91808
	92.25		0.87354		0.97168	0.93056	0.9804		0.95427	0.94646	0.94251
	93		0.87679		0.97464	0.95503	0.97178		0.98026	0.92643	0.94497
	93.75		0.81814		0.94977	0.93374	0.98866		0.95837	0.9262	0.89276
	94.5		0.84113		0.97232	0.92096	0.93887		0.94756	0.93021	0.89446
	95.25		0.90943		0.95478	0.95356	0.90132		0.9667	0.90318	0.93422
	96		0.84722		0.93631	0.94362	0.97029		0.99357	0.92305	0.96075
	96.75		0.87626		0.97765	0.94771	0.9194		0.96171	0.94508	0.90001
	97.5		0.83832		0.95393	0.96346	0.93626		0.98798	0.93973	0.89312
	98.25		0.87786		0.93644	0.96153	0.90739		0.99812	0.92329	0.90223
	99		0.89467		0.93807	0.95955	0.93186		0.974	0.92195	0.88092
	99.75		0.82449		0.94367	0.99703	0.92502		0.96878	0.9701	0.90514
	100.5		0.88247		0.93461	0.92582	0.93655		0.98966	0.92423	0.90244
	101.25		0.85191		0.91478	0.93738	0.9761		0.98766	0.98426	0.87067
	102		0.83153		0.91641	0.97106	0.95131		0.99894	0.93418	0.92061
	102.75		0.85707		0.96231	0.94646	0.98453		0.9626	0.93245	0.85963
	103.5		0.84701		0.90921	0.92796	0.94605		0.97	0.93556	0.8692
	104.25		0.87168		0.92495	0.95385	0.95924		0.96928	0.92234	0.87153
	105		0.87563		0.96931	0.94904	0.94155		0.95441	0.90047	0.81878
	105.75		0.88603		0.9153	0.95925	0.95169		0.93252	0.91428	0.8569
	106.5		0.85525		0.98473	0.95186	0.93503		0.94685	0.92812	0.853
	107.25		0.87154		0.96799	0.90912	0.94992		0.94462	0.92521	0.88279
	108		0.85394		0.91983	0.92316	0.98355		0.93928	0.94634	0.83588
	108.75		0.84588		0.95929	0.97364	0.95697		0.90428	0.93646	0.84255
	109.5		0.90526		0.96223	0.96525	0.95807		0.93966	0.95842	0.86314
	110.25		0.83753		0.93755	0.92888	0.92258		0.9435	0.93139	0.91718
	111		0.89067		0.95993	0.90773	0.9956		0.89701	0.94174	0.916
	111.75		0.8774		0.94252	0.95595	0.93788		0.91947	0.97612	0.9235
	112.5		0.86241		0.9242	0.91983	0.99797		0.94329	0.92222	0.88495
	113.25		0.8215		0.96521	0.95957	0.94003		0.93015	0.98792	0.82591
	114		0.90497		0.94168	0.95564	0.93908		0.94012	0.91644	0.85677
	114.75		0.83817		0.94804	0.92564	0.93006		0.96653	0.93757	0.92057
	115.5		0.87479		0.96784	0.90877	0.95804		0.96196	0.98859	0.9067
	116.25		0.9125		0.91108	0.91764	0.90251		0.94459	0.92313	0.80941
	117		0.85214		0.96732	0.9561	0.96485		0.94935	0.91939	0.90709
	117.75		0.9045		0.95293	0.93718	0.95457		0.97346	0.91019	0.8597
	118.5		0.93793		0.95269	0.97252	0.90107		0.97326	0.98599	0.86615
	119.25		0.90073		0.94959	0.971	0.93841		1	1	0.81564
	120		0.91036		0.98147	0.93594	0.83827		0.9743	0.93005	0.8737
	120.75		0.91091		0.95448	0.93508	0.90844		0.98839	0.93851	0.80996
	121.5		0.8522		0.94359	0.95084	0.9341		0.98248	0.9153	0.82628
	122.25		0.8923		0.92467	0.96901	0.95666		0.97042	0.96192	0.79576
	123		0.89531		0.95063	0.95723	0.98654		0.9416	0.95846	0.84354
	123.75		0.81877		0.97872	0.95333	0.97569		0.95302	0.9773	0.91353
	124.5		0.88143		0.97567	0.90122	1		0.93355	0.94099	0.84665
	125.25		0.8849		0.94932	0.92463	0.93894		0.91	0.91636	0.80016
	126		0.88525		0.97181	0.91654	0.9369		0.93331	0.96747	0.83854
	126.75		0.88975		0.97217	0.9269	0.97482		0.91513	0.96251	0.88556
	127.5		0.83165		0.94808	0.93358	0.96681		0.93881	0.93646	0.83671
	128.25		0.8809		0.95567	0.94121	0.96222		0.93949	0.94378	0.89435
	129		0.90424		0.95106	0.91467	0.96546		0.96625	0.92093	0.82853
	129.75		0.88047		0.95345	0.93247	0.96966		0.97172	0.9306	0.90825
	130.5		0.89346		0.98266	0.94934	0.97759		0.9174	0.91203	0.83345
	131.25		0.90068		0.98405	0.96169	0.9435		0.95449	0.91325	0.84834
	132		0.79558		0.94312	0.91219	0.97128		0.92846	0.94374	0.93626
	132.75		0.90366		0.96803	0.9285	0.97641		0.95119	0.93088	0.86571
	133.5		0.92384		0.99	0.97597	0.97182		0.92218	0.94178	0.84455
	134.25		0.93865		0.97756	0.91972	0.94496		0.9125	0.9498	0.81794
	135		0.9141		0.97999	0.92232	0.90889		0.91086	0.98061	0.78293
	135.75		0.91363		0.98872	0.91419	0.96968		0.92925	0.94559	0.90938
	136.5		0.84452		0.87984	0.95757	0.93645		0.91723	0.93477	0.8843
	137.25		0.79961		0.90769	0.90796	0.994		0.91739	0.95433	0.94116
	138		0.84229		0.91329	0.9307	0.95928		0.89587	0.89598	0.95135
	138.75		0.90047		0.91688	0.94318	0.95654		0.93678	0.96255	0.92016
	139.5		0.92894		0.92715	0.97452	0.97912		0.9222	0.93603	0.976
	140.25		0.97388		0.91631	0.9239	0.95268		0.91683	0.94563	0.85164
	141		0.85194		0.92974	0.9109	0.9706		0.90168	0.93418	0.85143
	141.75		0.87609		0.93881	0.96749	0.98125		0.94852	0.94803	0.86032
	142.5		0.81112		0.92994	0.95654	0.9539		0.92137	0.94461	0.86254
	143.25		0.88143		0.94424	0.93359	0.96139		0.95835	0.93989	0.89616
	144		0.87177		0.9313	0.91887	0.96855		0.92859	0.94056	0.85384
	144.75		0.88882		0.91937	0.92838	0.94649		0.95277	0.93454	0.86332
	145.5		0.88224		0.91853	0.95996	0.94158		0.94905	0.96994	0.84861
	146.25		0.87032		0.92868	0.95903	0.9052		0.97098	0.89941	0.87668
	147		0.81906		0.9101	0.94828	0.96037		0.9545	0.96861	0.86342
	147.75		0.88827		0.92784	0.92977	0.94389		0.98518	0.93804	0.85249
	148.5		0.85075		0.95034	0.94812	0.96925		0.97863	0.94182	0.91552
	149.25		0.86328		0.9417	0.95508	0.99261		0.96847	0.9356	1
	150		0.87821		0.95345	0.9034	0.91776		0.95148	0.90326	0.87557
	150.75		0.87319		0.97127	0.98817	0.90636		0.94542	0.92773	0.87071
	151.5		0.88986		0.9449	0.97919	0.93252		0.92209	0.95315	0.82371
	152.25		0.92317		0.96328	0.94386	0.96297		0.91111	0.96211	0.86002
	153		0.87957		0.962	0.9544	0.92679		0.91218	0.89563	0.83266
	153.75		0.90198		0.94306	0.92608	0.93711		0.86727	0.9238	0.80082
	154.5		0.86794		0.97419	0.95075	0.93643		0.88079	0.91129	0.78587
	155.25		0.89609		0.98302	0.95749	0.94658		0.93209	0.94091	0.83296
	156		0.92509		0.99005	0.87628	0.96943		0.8968	0.95759	0.84914
	156.75		0.8484		0.98018	0.88761	0.98423		0.96359	0.97561	0.85564
	157.5		0.85968		0.9652	0.91959	0.82811		0.94203	0.90873	0.90376
	158.25		0.82637		0.93727	0.92991	0.98843		0.9246	0.91912	0.85046
	159		0.9292		0.91517	0.89981	0.99842		0.92708	0.95633	0.8187
	159.75		0.83924		0.9063	0.88436	0.90069		0.9421	0.9031	0.81486
	160.5		0.88853		0.92484	0.93623	0.95696		0.95303	0.95145	0.8297
	161.25		0.8464		0.90722	0.91879	0.96503		0.99169	0.93576	0.80687
	162		0.84872		0.91438	0.96439	0.99252		0.97924	0.9107	0.80935
	162.75		0.91459		0.9276	0.89344	0.90485		0.92898	0.94886	0.91559
	163.5		0.89128		0.93455	0.92866	0.99727		0.93718	0.94551	0.83635
	164.25		0.89096		0.93637	0.90505	0.97074		0.95283	0.94587	0.80419
	165		0.92555		0.92961	0.9553	0.9843		0.96896	0.91967	0.90725
	165.75		0.94784		0.94108	0.924	0.9954		0.95466	0.95433	0.85029
	166.5		0.9277		0.95962	0.97074	0.9163		0.91928	0.96377	0.90486
	167.25		0.93297		0.93045	0.91744	0.87017		0.93784	0.92608	0.82468
	168		0.90392		0.9414	0.92238	0.99934		0.95724	0.98096	0.88475
	168.75		0.93468		0.9808	0.96412	0.91888		0.92152	0.92022	0.79934
	169.5		0.89334		0.92354	0.89754	0.97197		0.96312	0.96554	0.82488
	170.25		0.85675		0.9404	0.91749	0.96562		0.98287	0.92187	0.76766
	171		0.97234		0.97085	0.9485	0.96997		0.94996	0.9487	0.8222
	171.75		0.9737		0.94356	0.93045	0.96221		0.95229	0.93745	0.85735
	172.5		0.94898		0.97576	0.92252	0.94385		0.95882	0.93469	0.80861
	173.25		0.90908		0.96753	0.9993	0.91004		0.94524	0.96652	0.79829
	174		0.86418		0.98735	0.94619	0.96033		0.96122	0.95094	0.83378
	174.75		0.89125		0.97828	0.9484	0.93824		0.96267	0.94083	0.80047
	175.5		0.91769		0.99351	0.89655	0.93227		0.95875	0.90979	0.78515
	176.25		0.96924		0.99375	0.88731	0.97117		0.89813	0.91589	0.77913
	177		0.91865		0.99306	0.95338	0.98778		0.87423	0.94272	0.75321
	177.75		0.87873		0.96301	0.91799	0.95595		0.86209	0.90908	0.76472
	178.5		0.86745		0.97378	0.93046	0.96964		0.91155	0.93233	0.84083
	179.25		0.84362		0.93452	0.90401	0.94046		0.87798	0.92911	0.82573
	180		0.87021		0.92867	0.93673	0.94166		0.92718	0.95067	0.81496

## Sheet: Fig.1G-I
Non-lipidated apoE
1H				Colocalisation	(by number)	Aβ42						Aβ42 + apoE2						Aβ42 + apoE3						Aβ42 + apoE4
colocalisation NUMBER						Replicate 1	Replicate 2	Replicate 3	Mean	Std.Dev		Replicate 1	Replicate 2	Replicate 3	Mean	Std.Dev		Replicate 1	Replicate 2	Replicate 3	Mean	Std.Dev		Replicate 1	Replicate 2	Replicate 3	Mean	Std.Dev
	Early t1					0.46948	0.17079	0.47259	0.37096	0.17335		71.0416	82.43	73.6553	75.709	5.9655		89.4472	90.5782	92.95	90.9918	1.78764		89.4472	79.4942	92.7003	87.2139	6.88048
	Mid t2					0.03663	0.2523	0.468	0.25231	0.21569		0.61111	76.1819	18.2871	31.6934	39.5289		38.5633	22.8194	71.1932	44.192	24.6732		11.3749	16.6237	62.8846	30.2944	28.3457
	Late t3					1.5873	0	2.0202	1.2025	1.06365		0.42644	0	0.75344	0.393293	0.377812		0.49689	0.74556	0.551	0.597817	0.130779		0.08167	0.38967	2.38633	0.952557	1.2512
1I
colocalisation INTENSITY				Colocalisation	(by intensity)	Replicate 1	Replicate 2	Replicate 3	Mean	Std.Dev		Replicate 1	Replicate 2	Replicate 3	Mean	Std.Dev		Replicate 1	Replicate 2	Replicate 3	Mean	Std.Dev		Replicate 1	Replicate 2	Replicate 3	Mean	Std.Dev
	Early t1					0.8035	1.11428	6.94352	1.53942	0.91253		97.5887	99.02	98.7187	98.4425	0.616111		98.4474	98.4524	98.6803	98.5267	0.108629		98.4474	97.1637	99.6465	98.4192	1.01382
	Mid t2					2.56047	0	0	0.37143	0.64333		1.00884	71.8005	87.355	53.3881	37.5782		82.1081	64.4158	97.789	81.4376	13.6328		68.0151	64.9003	94.5125	75.8093	13.2862
	Late t3					1.25428	0	2.36917	3.10423	3.52964		0.39767	0	0.99809	0.465253	0.410261		1.4364	4.42612	3.17898	3.01383	1.22612		0.04005	1.41538	7.56702	3.00748	3.2726
							Aβ42						Aβ42 + apoE2						Aβ42 + apoE3						Aβ42 + apoE4
				Size of	the aggregates		Colocalized	NOT colocalized					Colocalized	NOT colocalized					Colocalized	NOT colocalized					Colocalized	NOT colocalized
							-	0.2146					0.37878	0.18561					0.42701	0.18201					0.42701	0.19201
							-	0.2183					0.34091	0.19123					0.47621	0.17279					0.39868	0.18012
							-	0.18994					0.35179	0.20607					0.40322	0.19981					0.41703	0.17413
Lipidated apoE
				Colocalisation	(by number)							Aβ42 + apoE2						Aβ42 + apoE3						Aβ42 + apoE4
1H												Replicate 1	Replicate 2	Replicate 3	Mean	Std.Dev		Replicate 1	Replicate 2	Replicate 3	Mean	Std.Dev		Replicate 1	Replicate 2	Replicate 3	Mean	Std.Dev
colocalisation NUMBER	Early t1											66.4	74.0385	82.2622	74.2336	7.9329		83.1633	68.0154	84.9624	78.7137	9.30855		58.4532	74.4681	83.8057	72.2423	12.8219
	Mid t2											55	33.7302	58.7662	49.1655	13.4994		74.2297	58.5409	66.6176	66.4627	7.84553		81.1947	59.1549	69.0184	69.7893	11.0401
	Late t3											1.1583	0.87464	0.24038	0.75777	0.46998		0.42644	0	0	0.14215	0.2462		0.82645	0.38462	0	0.40369	0.41355
1I				Colocalisation	(by intensity)							Replicate 1	Replicate 2	Replicate 3	Mean	Std.Dev		Replicate 1	Replicate 2	Replicate 3	Mean	Std.Dev		Replicate 1	Replicate 2	Replicate 3	Mean	Std.Dev
colocalisation INTENSITY	Early t1											65.6763	70.6523	18.1873	75.4055	8.78502		73.1852	66.5851	8.73073	75.2993	5.11024		78.6297	75.8865	7.57139	75.9844	2.71912
	Mid t2											77.7835	66.2924	2.92581	70.0616	3.51128		71.5853	66.9454	0	68.1598	2.42211		73.197	79.8372	1.51872	69.4041	14.7819
	Late t3											82.7567	73.24	1.98735	7.70017	9.09428		81.1273	70.9489	0	4.36537	6.17356		76.1265	52.4886	0	3.03004	4.00557
													Aβ42 + apoE2						Aβ42 + apoE3						Aβ42 + apoE4
						Size of	the aggregates						Colocalized	NOT colocalized					Colocalized	NOT colocalized					Colocalized	NOT colocalized
													0.23241	0.19597					0.24391	0.19748					0.30092	0.18576
													0.25934	0.20538					0.25911	0.18071					0.27452	0.20533
													0.24711	0.17511					0.24668	0.19117					0.25767	0.19496

## Sheet: Fig. 2
		Fig 2.	Uncropped unedited blot

## Sheet: Fig. 3
Fig: 2 Ex-vivo aggregates
Fig. 2B	APOE4/4	APOE3/3
No of Aβ containing aggregtaes	293.519	77.1482
	242.444	159.222
	287.037	159.185
Mean	274.333	131.852
SD	27.8061	47.3748
Fig. 2C	APOE4/4	APOE3/3
Colocalization by NUMBER	5.00626	1.66556
	3.72415	0.89896
	4.85778	0.75352
Mean	4.5294	1.10601
SD	0.701305	0.490008
Fig. 2D	APOE4/4	APOE3/3
Colocalization by INTENSITY	39.9702	17.7045
	44.4289	34.1568
	62.3835	8.94703
Mean	48.9275	20.2695
SD	11.8646	12.7991
Fig. 2E	APOE4/4	APOE4/4		APOE3/3	APOE3/3
Size of Aβ containing aggregtaes	Colocalized	NOT colocalized		Colocalized	NOT colocalized
	0.36272	0.17291		0.35867	0.16561
	0.38994	0.16932		0.50547	0.18402
	0.41505	0.17127		0.38059	0.18426
Mean	0.389237	0.171167		0.41491	0.177963
SD	0.0261721	0.00179723		0.0791894	0.010699

## Sheet: Fig. 4
Figure 4 - Aβ uptake
		apoE free			Non-lipidated apoE									Lipidated apoE
		Aβ (apoE free) t1	Aβ (apoE free) t3		Aβ + apoE2 LP t1	Aβ + apoE2 LP t3		Aβ + apoE3 LP t1	Aβ + apoE3 LP t3		Aβ + apoE4 LP t1	Aβ + apoE4 LP t3		Aβ + apoE2 NLP t1	Aβ + apoE2 NLP t3		Aβ + apoE3 NLP t1	Aβ + apoE2 NLP t3		Aβ + apoE3 NLP t1	Aβ + apoE3 NLP t3
Microglia	Replicate 1	1	0.76596		3.06383	1.99468		2.59574	0.64362		1.33511	0.46809		8.78191	1.74468		5.84574	0.89362		3.27128	1.05851
	Replicate 2	1	0.60714		3.6875	1.20536		2.35268	0.39732		1.10714	1.12946		6.56696	1.87946		3.55357	1.61607		2.79464	0.41071
	Replicate 3	1	0.90196		4.27451	1.60131		2.81699	1.51634		1.73203	0.28758		11.7451	3.65359		5.33987	1.07843		3.60784	0.88889
Astrocytes	Replicate 1	1	0.79545		0.84091	0.79959		0.70455	0.85744		0.55785	0.22934		2.0124	0.66116		1.83264	0.8843		1.71694	0.84298
	Replicate 2	1	0.6424		0.85225	0.59315		0.80086	0.63383		0.58458	0.64454		1.95717	0.68094		1.68951	1.09208		1.83726	0.91006
	Replicate 3	1	0.88345		0.93939	0.35198		0.78555	0.54079		0.63636	0.84382		2.12121	1.05828		2.1049	1.3007		1.96737	1.10023

## Sheet: Fig. 5
Figure 5 - Cytokines and chemokines secretion (pg/mL)
MCP-1		apoE free			Non-lipidated apoE									Non-lipidated only				Lipidated apoE									Lipidated apoE only
		Aβ (apoE free) t1	Aβ (apoE free) t3		Aβ + apoE2 LP t1	Aβ + apoE2 LP t3		Aβ + apoE3 LP t1	Aβ + apoE3 LP t3		Aβ + apoE4 LP t1	Aβ + apoE4 LP t3		apoE2 only	apoE3 only	apoE4 only		Aβ + apoE2 NLP t1	Aβ + apoE2 NLP t3		Aβ + apoE3 NLP t1	Aβ + apoE2 NLP t3		Aβ + apoE3 NLP t1	Aβ + apoE3 NLP t3		apoE2 only	apoE3 only	apoE4 only
Microglia	Replicate 1	199.7	159.8		175.6	149.5		245.3	161.8		317.3	168.6		33.94	26.62	20.99		123.6	138.7		131.2	119.7		145.7	176.3		30.59	26.97	17.39
	Replicate 2	169.2	141.4		205.5	162.7		253.3	173.5		350.2	170.8		32.68	29.06	24.1		136.6	165.6		143.3	162		164.7	158.5		23.81	17.27	23.69
	Replicate 3	179.7	164.6		191.4	155		262.5	169.3		300.34	180		29.7	28.17	25.03		115.4	150.4		136.1	150.3		156.56	166.3		28.15	21.92	23.76
Astrocytes	Replicate 1	110.13	92.44		188.81	94.88		235.13	95.2		292.12	101.28		26.1	20.73	26.24		88.69	81.2		95.63	91.73		92.44	84.6		22.18	20.73	26.24
	Replicate 2	121.4	77.64		171.4	105.5		229.77	103.08		304.25	105.06		29.11	26.99	26.95		71.13	94		87.64	101.4		98.18	103.01		22.95	26.99	16.95
	Replicate 3	115.08	83.46		193.08	110.21		219.62	105.2		318.78	121.12		25.05	25.34	19.67		100.98	94.29		103.46	103.39		108.06	100.28		20.63	17.34	19.67
IL-1β		apoE free			Non-lipidated apoE									Non-lipidated only				Lipidated apoE									Lipidated apoE only
		Aβ (apoE free) t1	Aβ (apoE free) t3		Aβ + apoE2 LP t1	Aβ + apoE2 LP t3		Aβ + apoE3 LP t1	Aβ + apoE3 LP t3		Aβ + apoE4 LP t1	Aβ + apoE4 LP t3		apoE2 only	apoE3 only	apoE4 only		Aβ + apoE2 NLP t1	Aβ + apoE2 NLP t3		Aβ + apoE3 NLP t1	Aβ + apoE2 NLP t3		Aβ + apoE3 NLP t1	Aβ + apoE3 NLP t3		apoE2 only	apoE3 only	apoE4 only
Microglia	Replicate 1	195.53	145.27		225.54	180.42		251.81	181.63		354.93	183.03		23.32	19.61	21.98		150.12	154.34		147.24	177.39		162.16	141.7		16.39	21.5	24.05
	Replicate 2	185.56	136.36		212.82	176.9		252.4	191.34		347.94	195.84		27.24	22.85	15.14		150.86	148.22		161.81	138.95		179.21	170.96		26.47	30.29	23.09
	Replicate 3	195.8	155.68		205.62	156.53		239.65	180.17		320.81	200.59		21.82	26.78	20.17		135.39	137.4		170.92	141.15		162.86	178.1		24.47	22.24	21.49
Astrocytes	Replicate 1	138.39	105.73		156.1	87.47		171.19	109.12		232.4	133.55		28.15	30.44	22.3		117.47	91.24		99.99	103.57		109.89	83.57		22.79	19.74	25.98
	Replicate 2	144.59	104.42		143.41	92.2		185.04	102.86		240.47	129.46		25.52	22.66	25.08		122.2	92.27		132.69	97.15		125.82	91.15		19.52	21.09	22.13
	Replicate 3	149.35	110.35		153.97	109.84		191.75	119.23		252.72	110.35		23.12	20.03	23.18		130.84	99.76		116.98	111.91		142.31	106.91		23.13	14.44	20.01
IL6		apoE free			Non-lipidated apoE									Non-lipidated only				Lipidated apoE									Lipidated apoE only
		Aβ (apoE free) t1	Aβ (apoE free) t3		Aβ + apoE2 LP t1	Aβ + apoE2 LP t3		Aβ + apoE3 LP t1	Aβ + apoE3 LP t3		Aβ + apoE4 LP t1	Aβ + apoE4 LP t3		apoE2 only	apoE3 only	apoE4 only		Aβ + apoE2 NLP t1	Aβ + apoE2 NLP t3		Aβ + apoE3 NLP t1	Aβ + apoE2 NLP t3		Aβ + apoE3 NLP t1	Aβ + apoE3 NLP t3		apoE2 only	apoE3 only	apoE4 only
Microglia	Replicate 1	284.5	230.7	--	246	204.2		357.5	223.9		472.7	234.8		28.83	21.82	25.86		162.8	186.9		174.9	186.5		198.1	217.1		23.46	28.49	20.42
	Replicate 2	250.8	209.1	--	285.3	231		377	257.3		522.3	253.2		18.17	20.91	23.22		191.9	235.4		212	240		244	234.8		27.64	19.3	26.02
	Replicate 3	257.5	213.4	--	256.2	228.1		370	220.9		430.5	238		27.18	12.07	14.36		134.6	190.6		167.8	210.5		200.5	216.1		20.14	23.41	26.31
Astrocytes	Replicate 1	212.75	172.98		231.87	172.94		246.69	207.37		305.93	197.98		25.58	28.33	20.45		160.9	165.02		178.54	196.33		162.94	174.93		24.92	21.06	25.12
	Replicate 2	229.11	155.34		232.35	198.45		269.7	174.21		312.41	193.47		20.2	22.99	28.7		181.96	168.73		184.39	194.35		185.98	216.56		21.59	18.05	18.64
	Replicate 3	233.97	182.91		216.55	181.12		253.12	203.47		294.6	205.16		24.17	14.73	28.19		173.05	206.37		172.35	180.01		161.43	212.97		17.47	12.28	24.06
TNF-α		apoE free			Non-lipidated apoE									Non-lipidated only				Lipidated apoE									Lipidated apoE only
		Aβ (apoE free) t1	Aβ (apoE free) t3		Aβ + apoE2 LP t1	Aβ + apoE2 LP t3		Aβ + apoE3 LP t1	Aβ + apoE3 LP t3		Aβ + apoE4 LP t1	Aβ + apoE4 LP t3		apoE2 only	apoE3 only	apoE4 only		Aβ + apoE2 NLP t1	Aβ + apoE2 NLP t3		Aβ + apoE3 NLP t1	Aβ + apoE2 NLP t3		Aβ + apoE3 NLP t1	Aβ + apoE3 NLP t3		apoE2 only	apoE3 only	apoE4 only
Microglia	Replicate 1	87.6	70.6		95.2	76.5		121.8	80.6		149.1	96.7		23.58	27.65	17.47		61.2	66.3		63.7	73.3		68.6	78.8		26.84	24.18	29.7
	Replicate 2	96.6	79.8		94.8	86.8		132.6	89.5		165.8	91		24.98	19.17	18.11		62.6	77.5		64.9	68.4		72.2	90.6		30.27	24.26	21.94
	Replicate 3	82	68.9		88.9	84		129.6	93		169.3	100.1		16.05	25.88	16.76		64.4	83.1		71.3	80.3		78.1	94.9		23.53	20.68	23.15
Astrocytes	Replicate 1	119.66	80.7		132.98	93.14		176.43	93.06		221.35	99.08		21.06	27.79	22.41		98.33	84.62		124.31	101.79		102.62	130.28		19.14	25.02	23.08
	Replicate 2	126.16	100.13		142.6	85.06		179.68	92.62		212.63	39.7		18.2	20.48	25.58		113.23	104.78		101.82	113.35		112.33	100.25		22.21	17.81	20.13
	Replicate 3	110.26	92.72		155.28	74.03		190.77	84.89		200.21	123.97		22.66	22.53	29.77		100.84	90.35		116.98	89.09		132.31	110.84		20.2	15.22	16.01

## Sheet: Fig. 6
Figure 6 - toxicity assay
		Control		apoE free			Lipidated									apoE only				Non-lipidated									apoE only
		Buffer		Aβ (apoE free) t1	Aβ (apoE free) t3		Aβ + apoE2 LP t1	Aβ + apoE2 LP t3		Aβ + apoE3 LP t1	Aβ + apoE3 LP t3		Aβ + apoE4 LP t1	Aβ + apoE4 LP t3		apoE2 only	apoE3 only	apoE4 only		Aβ + apoE2 NLP t1	Aβ + apoE2 NLP t3		Aβ + apoE3 NLP t1	Aβ + apoE2 NLP t3		Aβ + apoE3 NLP t1	Aβ + apoE3 NLP t3		apoE2 only	apoE3 only	apoE4 only
Ca2+ influx	Replicate 1	4.11779		52.3173	17.9164		37.8483	19.4042		30.1754	7.51192		50.265	16.4545		4.3082	3.23982	5.23359		46.4299	18.5129		50.1613	19.7243		87.4669	21.9485		2.45734	5.22051	4.58923
	Replicate 2	2.83046		53.2544	16.5514		27.1327	16.7306		41.6907	15.2951		34.6109	25.5124		3.67314	3.35903	5.37489		31.473	9.49753		37.9975	12.0465		75.2337	17.3202		5.05988	3.26948	4.76414
	Replicate 3	3.46349		45.0865	15.76		20.6109	12.6362		25.6907	19.5984		40.835	19.3377		2.3177	2.255	3.10278		38.8062	11.2059		61.6294	20.729		69.4115	10.3577		4.64847	4.37153	6.36417
LDH	Replicate 1	9.56542		22.553	13.0259		17.9167	26.9657		27.0549	19.4167		22.1667	35.6667		10.1788	7.22417	10.0234		25.042	20.6279		48.7966	25.7781		46.9016	20.2225		11.6139	10.2033	11.5521
	Replicate 2	11.2326		28.2557	7.01725		15.6263	22.1015		19.4489	29.0356		25.9064	25.2853		10.4438	10.5792	14.2907		32.5156	19.6046		41.4477	20.9536		57.0566	26.0379		10.0035	13.0122	11.2034
	Replicate 3	13.5656		31.872	22.016		21.8333	12.4731		25.5833	23.9318		35.5855	14.1667		11.1788	12.0866	11.5677		37.8778	26.6315		36.4768	30.6297		44.7263	32.1961		10.955	9.13475	15.1721
	Replicate 4	8.23353		23.5202	11.2379		13.0833	17.5657		23.0033	20.2657		19.2521	28.6255		9.49438	13.4473	10.579		28.3335	15.4477		34.313	20.8093		42.7107	17.0451		12.505	9.98151	10.2632

## Sheet: Fig. 7
Figure 6	Figure 7
Fig 7B	Before pulldown	After pulldown		Microglia (C-G)
size of individual aggregate	0.11	0.08			Uptake				MCP- 1 (pg/mL)				IL-1β (pg/mL)				IL6 (pg/mL)				TNF-α (pg/mL)
(µm2)	0.15	0.17			Aβ +apoE4	isotype	HAE-4		Aβ +apoE4	isotype	HAE-4		Aβ +apoE4	isotype	HAE-4		Aβ +apoE4	isotype	HAE-4		Aβ +apoE4	isotype	HAE-4
	0.43	0.06			1	0.93557	0.61814		160.27	156.975	126.4		216.197	220.86	187.35		330.89	271.76	226.5		166.992	157.7	91.078
	0.07	0.11			1	0.88068	0.70906		181.17	170.835	135.54		222.955	232.715	169.45		315.61	303.84	250		175.696	136.24	101.135
	0.23	0.22			1	0.82157	0.46046		172.216	162.75	132.26		250.607	206.38	150.14		281.35	285.6	210.5		152.616	151.2	125.09
	0.22	0.11
	0.08	0.16		Astrocytes (H-L)
	0.11	0.13			Uptake				MCP-1 (pg/mL)				IL-1β (pg/mL)				IL6 (pg/mL)				TNF-α (pg/mL)
	0.27	0.09			Aβ +apoE4	isotype	HAE-4		Aβ +apoE4	isotype	HAE-4		Aβ +apoE4	isotype	HAE-4		Aβ +apoE4	isotype	HAE-4		Aβ +apoE4	isotype	HAE-4
	0.7	0.18			1	0.9081	0.63676		204.484	198.69	162.65		175.75	182.47	121.98		230.65	225.26	178.54		179.68	162.237	139.08
	0.1	0.08			1	0.9683	0.3487		212.975	181.13	154.49		181.85	167.2	131.88		252.16	244.744	184.39		166.43	161.35	119.7
	0.09	0.15			1	0.71734	0.45606		223.146	210.98	170.65		191.11	175.84	152.71		226.66	212.27	172.35		188.77	145.799	123.97
	0.87	0.16
	0.08	0.16		M-N	Ca2+ influx (%)				LDH release (a.u.)
	0.1	0.14			Aβ +apoE4	isotype	HAE-4		Aβ +apoE4	isotype	HAE-4
	0.12	0.1			67.397	61.6186	39.1775		1	0.88258	0.54245
	0.06	0.2			53.2992	58.6527	33.5855		1	0.97618	0.6662
	0.32	0.11			78.8508	63.7512	50.6318		1	0.73077	0.55331
	0.07	0.08
	0.06	0.38
	0.18	0.18
	0.11	0.42
	0.08	0.08
	0.22	0.08
	0.29	0.07
	0.89	0.1
	0.08	0.06
	0.11	0.15
	0.12	0.07
	0.35	0.51
	0.06	0.15
	0.07	0.1
	0.18	0.09
	0.44	0.08
	0.08	0.19
	0.1	0.08
	0.07	0.12
	0.15	0.1
	0.62	0.16
	0.14	0.3
	0.5	0.07
	0.29	0.19
	0.16	0.21
	0.18	0.57
	0.21	0.14
	0.13	0.15
	0.14	0.16
	0.42	0.07
	0.09	0.12
	0.18	0.14
	0.13	0.07
	0.21	0.12
	0.63	0.08
	0.44	0.08
	0.39	0.07
	0.27	0.06
	0.3	0.44
	0.45	1.55
	0.12	0.58
	0.19	0.14
	0.11	0.07
	0.23	0.6
	0.12	0.06
	0.66	0.09
	0.18	0.21
	0.47	0.06
	0.06	0.08
	0.19	0.24
	0.59	0.08
	0.14	0.1
	0.15	0.24
	0.63	0.19
	0.16	0.18
	0.13	0.24
	0.89	0.17
	0.37	0.4
	0.14	0.13
	0.06	0.13
	0.19	0.07
	0.27	0.06
	0.22	0.12
	0.25	0.14
	0.12	0.08
	0.53	0.08
	0.2	0.07
	1.78	0.29
	0.29	0.56
	0.07	0.37
	1.6	0.09
	0.08	0.06
	0.12	0.12
	0.22	0.11
	0.17	0.08
	0.2	0.06
	0.18	0.2
	0.18	0.06
	0.07	0.23
	0.13	0.1
	0.13	0.09
	0.34	0.15
	0.14	0.1
	2.6	0.27
	0.34	0.16
	0.14	0.15
	2.53	0.09
	0.31	0.19
	0.66	0.08
	0.06	0.06
	0.09	0.12
	0.08	0.16
	0.32	0.09
	0.44	0.18
	0.3	0.12
	0.28	0.15
	0.39	0.25
	0.96	0.07
	0.15	0.09
	0.9	0.41
	0.15	0.11
	0.07	0.82
	0.64	0.09
	0.26	0.39
	0.08	0.08
	0.27	0.06
	0.08	0.26
	0.25	0.24
	0.2	0.29
	0.08	0.06
	0.92	0.07
	0.16	0.36
	0.16	0.25
	0.25	0.06
	0.06	0.16
	0.09	0.14
	0.08	0.13
	0.14	0.14
	0.07	0.22
	0.16	0.19
	0.16	0.08
	0.09	0.26
	0.09	0.08
	0.55	0.15
	0.19	0.27
	0.26	0.18
	0.11	0.17
	0.16	0.09
	0.85	0.06
	0.06	0.07
	0.31	0.51
	0.27	0.09
	0.17	0.6
	0.32	0.15
	0.09	0.07
	0.31	0.29
	0.16	0.09
	0.51	0.13
	0.56	0.21
	0.25	0.08
	0.09	0.27
	0.38	0.11
	0.17	0.11
	0.43	0.22
	0.13	0.06
	0.19	0.18
	0.16	0.06
	0.19	0.13
	0.25	0.11
	0.12	0.15
	0.66	0.8
	0.28	0.14
	0.18	0.13
	0.14	0.22
	0.18	0.37
	3.79	0.24
	0.06	0.2
	0.26	0.14
	0.13	0.21
	0.35	0.24
	0.07	0.52
	0.16	0.26
	0.15	0.06
	0.91	0.1
	0.23	0.07
	0.1	0.19
	0.23	0.28
	1.47	0.07
	0.18	0.25
	0.18	0.13
	0.12	0.1
	0.14	0.27
	0.1	0.19
	0.16	0.08
	0.28	0.28
	0.17	0.29
	0.14	0.09
	0.25	0.13
	0.24	0.25
	0.12	0.13
	0.18	0.88
	0.13	0.1
	0.14	0.08
	0.62	0.12
	0.76	0.08
	0.51	0.08
	0.12	0.17
	0.28	0.09
	0.06	0.31
	0.06	0.39
	0.09	0.47
	0.08	0.13
	0.11	0.1
	0.74	0.25
	0.24	0.08
	0.33	0.09
	0.11	0.15
	0.25	0.09
	0.19	1.02
	0.2	0.1
	0.19	0.07
	0.15	0.2
	8.41	0.63
	0.25	0.09
	0.07	0.09
	0.18	0.18
	0.09	0.19
	0.3	0.1
	0.21	0.3
	0.27	0.34
	2.35	0.15
	0.15	0.14
	0.15	0.49
	0.14	0.17
	0.15	0.26
	0.24	0.09
	0.42	0.59
	1.39	0.1
	0.14	0.29
	0.21	0.19
	0.06	0.19
	0.43	0.1
	0.97	0.14
	0.35	0.1
	0.11	0.44
	0.22	0.06
	0.2	0.28
	0.2	0.28
	0.14	0.09
	0.35	0.09
	0.43	0.25
	0.11	0.08
	0.15	1.13
	0.19	0.31
	0.16	3.01
	0.26	0.16
	0.79	0.74
	0.26	0.1
	0.13	0.46
	0.16	0.07
	0.22	0.24
	0.16	0.11
	0.07	0.08
	0.2	0.07
	0.14	0.33
	0.09	0.17
	0.17	0.09
	0.16	0.26
	0.67	0.06
	0.53	0.16
	0.06	0.06
	0.08	0.4
	0.31	0.11
	0.24	0.12
	0.13	0.13
	0.19	0.08
	0.18	0.06
	0.16	0.58
	0.06	0.1
	0.21	0.22
	0.15	0.36
	0.18	0.24
	0.31	0.36
	0.16	0.1
	0.18	0.64
	0.07	0.06
	0.42	0.14
	0.11	0.06
	0.06	0.08
	0.19	0.17
	0.26	0.46
	0.08	0.12
	2.97	0.49
	0.22	0.11
	0.21	0.06
	0.14	0.12
	1.1	0.07
	0.17	0.25
	0.22	0.14
	0.91	0.38
	0.56	0.08
	0.17	0.08
	0.11	0.17
	0.18	0.06
	0.84	0.08
	0.12	0.14
	0.27	0.15
	0.19	0.11
	4.97	0.11
	0.47	0.06
	0.26	0.1
	0.24	0.11
	0.13	0.17
	0.2	0.09
	0.13	0.06
	0.66	0.17
	0.12	0.18
	0.44	0.1
	0.17	0.06
	0.07	0.2
	0.3	0.08
	0.1	0.06
	0.24	0.06
	2.88	0.15
	0.3	0.08
	0.22	0.18
	0.32	0.07
	0.16	0.06
	0.08	0.24
	0.1	0.08
	0.41	0.39
	0.16	0.14
	0.45	0.15
	0.68	0.31
	0.25	0.08
	0.46	0.1
	0.14	0.07
	0.09	0.57
	0.13	0.06
	0.18	0.1
	0.26	0.54
	0.18	0.06
	0.26	0.11
	0.32	0.16
	0.17	0.17
	0.15	0.1
	0.13	0.43
	0.12	0.55
	0.23	0.2
	0.18	0.14
	0.21	0.29
	1.17	0.06
	0.61	0.12
	0.07	0.1
	0.1	0.07
	0.24	0.12
	0.1	0.13
	0.46	0.06
	0.9	0.06
	0.25	0.19
	0.06	0.16
	0.21	0.07
	1.78	1.12
	0.42	0.11
	0.06	0.06
	0.71	0.1
	0.21	0.14
	0.44	0.41
	0.21	0.09
	0.21	0.15
	0.56	0.06
	0.15	0.12
	0.16	0.11
	0.84	0.22
	0.21	0.21
	1.49	0.1
	0.18	0.25
	0.1	0.18
	0.57	0.13
	0.18	0.09
	0.52	0.09
	0.16	0.13
	0.29	0.13
	2.89	0.1
	0.12	0.33
	0.16	0.09
	0.1	0.06
	0.48	0.09
	0.14	0.11
	0.36	0.23
	0.16	0.08
	0.31	0.09
	0.19	0.22
	0.21	0.06
	0.09	0.1
	0.12	0.07
	0.08	0.09
	0.34	0.15
	0.07	0.13
	0.1	0.18
	0.3	0.18
	0.39	0.09
	0.24	0.12
	0.16	0.08
	1.94	0.12
	0.13	0.1
	0.1	0.09
	0.13	0.19
	0.07	0.54
	0.52	0.41
	0.07	0.06
	0.33	0.12
	0.13	0.14
	0.1	0.19
	0.33	0.12
	0.21	0.19
	0.2	0.39
	0.67	0.23
	0.1	0.24
	0.2	0.13
	0.26	1.16
	0.23	0.32
	0.11	0.11
	0.19	0.08
	0.09	0.11
	0.11	0.06
	0.06	0.06
	0.07	0.09
	0.39	0.29
	0.24	0.25
	0.17	0.06
	0.22	0.15
	0.15	0.69
	0.07	0.07
	0.08	0.16
	0.33	0.07
	0.16	0.11
	0.46	0.39
	0.45	0.15
	0.08	0.11
	0.27	0.13
	0.92	0.41
	0.12	0.08
	0.08	0.22
	0.24	0.2
	0.83	0.08
	0.24	0.41
	0.23	0.14
	0.14	0.25
	0.06	0.07
	0.14	0.11
	0.09	0.16
	0.19	0.5
	0.08	0.18
	0.69	0.18
	0.07	0.06
	0.15	0.1
	0.1	0.19
	0.17	0.27
	0.29	0.06
	0.06	0.08
	0.27	0.07
	0.13	0.06
	0.21	0.37
	0.43	0.08
	0.23	0.21
	0.31	0.13
	0.55	0.09
	0.18	0.08
	0.26	0.21
	0.21	0.06
	0.15	1.12
	0.95	0.11
	0.15	0.12
	0.15	0.06
	0.57	0.08
	0.06	0.07
	0.42	0.06
	0.18	0.11
	0.13	0.14
	0.16	0.08
	0.28	0.07
	0.22	0.47
	0.3	0.15
	0.09	0.19
	0.59	0.14
	0.95	0.1
	0.09	0.49
	0.08	0.19
	1.35	0.07
	0.13	0.13
	0.1	0.2
	0.16	0.28
	0.16	0.15
	0.29	0.36
	0.46	0.13
	0.1	0.08
	0.2	0.25
	0.11	0.91
	1.57	0.13
	0.45	0.18
	0.19	0.22
	0.12	0.17
	0.06	0.2
	0.22	0.11
	0.08	0.67
	0.3	0.13
	0.08	0.33
	0.53	0.09
	0.22	0.43
	0.13	0.07
	0.11	0.1
	0.09	0.15
	0.09	0.09
	0.2	0.06
	0.43	0.29
	0.21	0.1
	0.1	0.07
	0.11	0.1
	0.14	0.26
	0.13	0.08
	0.07	0.19
	0.2	0.13
	0.14	0.13
	0.43	0.15
	0.79	0.09
	0.22	0.16
	0.14	0.06
	0.13	0.26
	0.13	0.12
	0.87	0.18
	0.2	0.15
	0.09	1.09
	0.37	0.82
	0.15	0.22
	0.18	0.12
	0.22	0.18
	1.24	0.12
	0.22	0.06
	0.16	0.11
	0.31	0.07
	0.1	0.09
	0.16	0.31
	0.37	0.13
	0.34	0.1
	0.23	0.27
	0.25	0.12
	0.18	0.18
	0.18	0.12
	0.1	0.23
	0.09	0.12
	0.13	0.11
	0.26	0.18
	0.06	0.16
	0.22	0.24
	0.45	0.1
	0.32	0.07
	0.78	0.11
	0.19	0.08
	0.23	0.17
	0.26	0.19
	0.22	0.16
	0.18	0.07
	0.19	0.15
	0.14	0.48
	0.48	0.54
	0.2	0.06
	1.14	0.37
	0.33	0.18
	0.11	0.12
	0.07	0.99
	0.1	0.1
	0.07	0.06
	0.78	0.09
	0.2	0.1
	0.1	0.19
	0.07	0.06
	0.09	0.09
	0.27	0.26
	0.07	0.25
	0.1	0.06
	0.29	0.06
	1.48	0.2
	0.35	0.1
	0.16	0.21
	0.13	0.09
	0.73	0.18
	0.08	0.3
	1.86	0.13
	0.79	0.12
	0.12	0.07
	0.28	0.06
	0.37	0.36
	0.1	0.1
	0.18	0.98
	0.22	0.58
	0.07	0.15
	0.19	0.09
	2.29	0.08
	0.17	0.09
	0.06	0.07
	0.12	0.08
	0.22	0.06
	7.64	0.13
	0.41	0.2
	0.13	0.38
	0.15	0.23
	0.13	0.1
	0.13	0.27
	0.1	0.07
	0.11	0.11
	0.24	0.08
	0.24	0.21
	0.31	0.07
	0.17	0.55
	0.06	0.15
	0.3	0.07
	0.18	1.23
	0.08	0.15
	0.14	0.08
	0.17	0.06
	0.31	0.1
	0.12	0.39
	1.74	0.08
	0.09	0.09
	0.31	0.19
	0.09	0.44
	0.11	0.1
	0.2	0.07
	0.16	0.35
	0.09	0.07
	0.31	0.07
	1.13	0.25
	0.38	0.14
	0.12	0.16
	0.35	0.06
	0.15	0.23
	0.52	0.13
	0.18	0.08
	0.25	0.16
	0.09	0.21
	0.1	0.34
	0.12	0.23
	0.13	0.38
	0.13	0.17
	0.11	0.1
	0.15	0.09
	0.25	0.08
	0.38	0.07
	0.48	0.09
	0.14	0.19
	0.21	0.08
	0.12	0.11
	0.2	0.3
	0.27	0.24
	0.54	0.06
	0.14	0.07
	0.08	0.1
	0.81	0.59
	0.07	1.19
	0.15	1.49
	1.32	0.26
	0.19	0.37
	0.07	0.13
	0.13	0.07
	0.09	0.06
	0.67	0.3
	0.12	0.42
	0.57	0.07
	0.15	0.12
	0.06	0.08
	0.2	0.22
	0.36	0.06
	0.14	0.24
	1.07	0.13
	0.47	0.2
	0.15	0.27
	0.26	0.13
	0.12	0.07
	0.34	0.16
	0.24	0.26
	0.06	0.22
	0.1	0.12
	0.07	0.14
	0.11	0.06
	0.19	2.3
	0.1	0.19
	0.1	0.23
	0.08	0.09
	0.33	0.09
	0.12	0.08
	0.13	0.08
	0.16	0.15
	0.07	0.14
	0.35	0.14
	19.55	0.09
	0.34	0.1
	0.12	0.14
	0.18	0.09
	0.58	0.08
	4.14	0.19
	0.19	0.28
	0.19	0.07
	0.16	0.38
	0.14	0.13
	0.16	0.09
	0.1	0.21
	0.07	0.31
	0.64	0.07
	0.39	0.09
	0.15	0.07
	0.12	0.07
	0.16	0.07
	0.1	0.68
	0.1	0.14
	0.13	0.17
	0.07	1
	13.53	0.1
	0.28	0.07
	0.14	0.09
	0.18	0.09
	0.18	0.06
	0.32	0.12
	0.21	0.27
	0.57	0.12
	0.06	0.25
	0.16	0.59
	0.21	0.17
	0.32	0.15
	0.12	0.13
	0.11	0.2
	0.54	0.36
	0.11	0.72
	5.08	0.21
	0.11	0.06
	0.13	0.07
	0.95	0.1
	0.12	0.26
	0.13	0.06
	0.22	0.17
	0.06	0.14
	0.07	0.27
	0.13	0.08
	0.29	0.07
	0.26	0.18
	0.16	0.09
	0.09	0.49
	0.27	0.21
	0.15	0.14
	0.24	0.08
	0.06	0.07
	0.13	0.54
	0.07	0.11
	0.17	0.16
	0.11	0.09
	0.22	0.09
	1.61	0.14
	0.1	0.06
	0.27	0.14
	0.08	0.13
	0.15	0.19
	0.12	0.07
	0.76	0.13
	0.18	0.1
	0.13	0.48
	0.08	0.09
	0.1	0.07
	0.07	0.17
	1.72	0.17
	0.11	0.16
	0.22	0.23
	0.17	0.46
	0.12	0.07
	0.13	0.16
	0.27	0.93
	0.14	0.16
	0.46	0.22
	0.27	0.2
	0.12	0.3
	1.15	0.23
	0.63	0.12
	0.09	0.13
	0.34	0.06
	0.25	0.09
	0.08	0.07
	0.3	0.13
	0.35	0.14
	1.14	0.45
	0.2	0.3
	0.3	0.25
	0.13	0.15
	0.09	0.09
	0.4	0.06
	0.07	0.11
	0.16	0.06
	0.13	0.18
	0.06	0.09
	0.09	0.99
	0.07	0.22
	18.5	0.1
	2.36	0.26
	0.55	0.07
	0.06	0.23
	0.25	0.08
	0.14	0.21
	0.28	0.38
	0.13	0.16
	0.21	0.11
	0.08	0.43
	0.38	0.15
	0.48	0.75
	0.34	0.06
	0.13	0.43
	0.16	0.17
	0.26	0.25
	0.1	0.25
	0.09	0.16
	0.23	0.14
	0.11	0.15
	0.84	0.87
	0.26	0.15
	0.47	0.22
	0.14	0.09
	0.35	0.27
	0.08	0.24
	0.14	0.25
	0.16	0.14
	0.84	0.61
	0.16	0.24
	0.06	0.12
	0.1	0.13
	2.57	0.31
	0.23	0.24
	0.1	0.08
	0.09	0.18
	0.43	0.09
	0.08	0.06
	0.23	0.12
	0.22	0.06
	0.13	0.06
	0.09	1.02
	0.39	0.06
	0.56	0.19
	0.11	0.28
	0.13	1.55
	0.14	0.09
	0.93	0.46
	0.78	0.16
	0.08	0.17
	2.97	0.18
	0.12	0.15
	0.13	0.41
	0.11	0.2
	0.31	0.25
	0.34	0.13
	0.65	0.15
	0.36	0.09
	1.04	0.07
	0.21	0.08
	0.44	0.14
	0.97	0.07
	0.13	0.1
	0.39	0.61
	0.08	0.06
	0.25	0.14
	0.18	0.2
	0.11	0.08
	0.31	0.08
	0.47	0.28
	0.77	0.09
	0.24	0.15
	0.15	0.1
	0.31	0.79
	0.35	0.15
	0.12	0.31
	1.01	0.85
	0.21	0.06
	1.19	0.06
	0.11	0.14
	0.23	0.09
	0.07	0.12
	0.12	0.15
	0.18	0.09
	0.16	0.27
	0.15	0.26
	0.58	0.14
	0.44	0.07
	0.28	0.13
	0.28	0.08
	0.15	0.07
	0.12	0.08
	0.17	0.1
	0.09	0.06
	0.07	0.2
	0.14	0.14
	0.52	0.75
	0.57	0.06
	1.48	0.07
	0.11	0.21
	0.08	0.36
	0.25	0.07
	0.5	0.37
	0.45	0.15
	0.08	0.29
	0.61	0.67
	0.25	0.19
	0.09	0.09
	0.08	0.09
	0.25	0.14
	0.21	0.33
	0.36	0.33
	0.21	0.07
	0.12	0.22
	0.08	0.11
	0.21	0.08
	0.28	0.17
	0.35	0.17
	0.18	0.14
	0.49	0.07
	0.07	0.11
	0.13	0.07
	0.1	0.08
	0.33	0.13
	0.56	0.09
	0.06	0.1
	0.38	0.13
	0.13	0.12
	1.98	0.14
	0.09	0.11
	0.25	0.16
	0.22	0.06
	0.08	0.07
	0.24	0.24
	0.48	0.13
	0.33	0.08
	0.09	0.12
	0.73	0.07
	0.1	0.27
	0.06	0.49
	0.15	0.2
	0.88	0.09
	0.46	0.06
	0.29	0.07
	0.22	0.37
	0.27	0.08
	0.16	0.06
	0.2	0.14
	0.31	0.07
	0.52	0.72
	0.41	1.53
	0.66	0.16
	0.19	0.16
	0.51	0.23
	1.94	0.07
	0.24	0.1
	0.46	0.08
	0.39	0.16
	0.09	0.06
	0.24	0.1
	0.21	0.06
	0.35	0.14
	0.17	0.31
	0.09	0.16
	0.9	0.1
	0.14	0.08
	0.09	0.18
	0.31	0.28
	0.82	0.15
	0.23	0.15
	0.44	0.07
	0.41	0.9
	0.13	0.07
	0.17	0.07
	0.08	0.08
	0.11	0.09
	0.45	0.09
	0.11	0.07
	0.15	0.32
	0.23	0.47
	0.19	0.09
	0.13	0.4
	0.24	0.23
	47.53	0.15
	0.26	0.19
	4.75	0.1
	0.14	0.31
	1.8	0.08
	0.8	0.07
	0.43	0.24
	0.33	0.08
	0.11	0.14
	0.15	0.09
	0.58	0.09
	0.21	0.06
	0.35	0.08
	1.67	0.37
	0.17	0.28
	0.09	0.31
	0.13	0.09
	0.11	0.08
	0.15	0.17
	0.13	0.09
	0.07	0.19
	0.16	0.1
	0.08	0.09
	0.57	0.13
	0.08	0.19
	0.11	0.09
	0.3	0.26
	0.08	0.29
	0.11	0.06
	1.2	0.31
	0.13	0.06
	0.15	0.07
	0.13	0.11
	0.1	0.18
	1.6	0.14
	0.18	0.06
	0.2	0.07
	0.08	0.11
	0.71	0.37
	0.93	0.09
	0.06	0.37
	0.23	0.06
	0.08	0.15
	0.1	0.16
	0.21	0.09
	0.17	0.06
	0.13	0.11
	0.14	0.11
	0.21	0.42
	0.14	0.1
	0.06	0.09
	0.13	0.11
	0.35	0.16
	0.38	0.17
	0.11	0.09
	0.07	0.07
	0.49	0.07
	0.41	0.13
	0.58	0.12
	0.91	0.07
	0.08	0.21
	0.12	0.1
	0.13	0.09
	0.18	0.11
	0.34	0.06
	0.76	0.07
	0.15	0.06
	0.24	0.56
	0.29	0.09
	0.19	0.09
	0.43	0.35
	0.16	0.18
	0.29	0.07
	8.19	0.14
	1.11	0.3
	0.06	0.12
	0.14	0.06
	0.81	0.08
	0.11	0.28
	0.21	0.41
	0.19	0.08
	0.07	0.07
	0.08	0.21
	0.23	0.08
	0.11	0.51
	0.3	0.06
	0.35	0.08
	4.16	0.08
	1.17	0.09
	0.27	0.06
	0.06	0.11
	0.11	0.08
	5.92	0.06
	0.3	0.07
	0.13	0.26
	0.12	0.22
	0.18	0.86
	0.06	0.06
	0.85	0.52
	0.11	0.08
	0.08	0.1
	0.1	0.08
	0.4	0.07
	0.26	1.19
	0.16	0.06
	0.21	0.1
	0.62	0.23
	0.07	0.06
	0.19	0.13
	0.17	0.14
	0.22	0.25
	0.35	0.09
	0.19	0.1
	0.24	0.13
	0.25	0.12
	1.3	0.11
	1.36	0.21
	0.59	0.06
	0.23	0.06
	0.07	0.07
	0.23	0.06
	0.21	0.06
	0.37	0.26
	0.07	0.23
	0.19	0.16
	0.09	0.06
	0.2	0.14
	0.41	0.35
	0.14	0.31
	0.1	0.08
	3.48	0.53
	0.66	0.14
	0.2	0.06
	0.14	0.21
	0.1	0.11
	0.32	0.42
	0.12	0.07
	0.17	0.28
	0.08	0.43
	0.17	0.11
	0.19	0.35
	0.2	0.18
	0.16	0.1
	0.23	0.08
	0.19	0.21
	0.06	0.22
	0.09	0.26
	0.62	0.06
	0.11	0.08
	1.68	0.11
	0.13	0.61
	0.12	0.14
	0.19	0.06
	0.15	0.1
	0.16	0.07
	1.06	0.09
	0.19	0.17
	0.15	0.07
	0.22	0.11
	0.11	0.06
	0.13	0.63
	0.15	0.06
	0.09	0.71
	0.48	0.21
	0.44	0.08
	0.42	0.23
	0.91	0.07
	0.25	0.06
	0.18	0.1
	0.15	0.21
	0.54	0.11
	0.27	0.09
	0.48	0.17
	0.07	0.36
	1.41	0.09
	0.1	0.1
	0.08	0.33
	0.27	0.06
	0.23	0.24
	0.1	0.14
	2.12	0.07
	0.21	0.24
	0.72	0.82
	0.3	0.09
	0.97	0.07
	0.3	0.77
	0.17	0.18
	0.18	0.14
	0.17	0.19
	0.1	0.17
	0.23	0.06
	0.09	0.11
	0.24	0.08
	0.06	0.46
	0.22	0.32
	0.2	0.08
	0.12	0.33
	0.21	0.17
	0.21	0.32
	0.13	0.12
	0.13	0.21
	1.06	0.37
	0.08	0.28
	0.13	0.25
	1	0.33
	0.08	0.06
	0.15	0.2
	0.16	0.09
	0.12	0.09
	0.06	0.11
	0.06	0.41
	0.41	1.25
	0.36	0.45
	0.3	0.23
	0.18	0.06
	0.29	0.1
	0.21	0.17
	0.12	0.06
	0.11	0.15
	0.35	0.09
	0.27	0.19
	0.24	0.07
	0.58	0.28
	14.01	0.08
	0.32	0.23
	0.17	0.21
	0.25	0.21
	0.14	0.15
	0.17	0.13
	0.12	0.24
	0.2	0.15
	0.14	0.1
	0.15	0.23
	0.16	0.15
	0.18	0.09
	0.62	0.2
	0.29	0.23
	0.1	0.18
	0.11	0.06
	0.2	0.14
	0.14	0.06
	0.14	0.06
	0.19	0.08
	0.14	1.13
	0.35	0.26
	0.19	0.09
	0.06	0.12
	1	0.06
	0.06	0.1
	0.3	0.08
	0.17	0.28
	0.47	0.13
	0.19	0.08
	0.25	0.16
	0.25	0.28
	0.09	0.07
	0.21	0.06
	0.27	0.2
	0.06	0.06
	0.21	0.09
	0.16	0.16
	0.19	0.48
	0.17	0.24
	0.16	0.07
	0.2	0.06
	0.06	0.21
	0.07	0.1
	0.26	0.07
	0.57	0.08
	0.08	0.09
	0.22	0.13
	0.35	0.21
	0.11	0.07
	0.54	0.12
	0.22	0.53
	0.27	0.2
	0.38	0.1
	0.1	0.11
	1.13	0.14
	0.12	0.07
	0.22	0.34
	0.23	0.55
	0.34	0.12
	0.24	0.08
	0.61	0.09
	0.11	0.13
	0.06	0.06
	0.3	0.16
	2.58	0.5
	0.43	0.06
	0.1	0.72
	0.34	0.23
	0.22	0.13
	0.92	0.31
	0.12	0.15
	7.56	0.13
	0.26	0.09
	0.1	0.12
	0.25	0.57
	0.07	0.3
	0.1	0.12
	0.12	0.47
	0.12	0.16
	0.36	0.16
	0.51	0.08
	0.09	0.14
	0.16	0.07
	0.08	0.12
	0.11	0.19
	0.16	0.19
	0.56	0.09
	0.13	0.4
	0.12	0.26
	0.16	0.17
	0.61	0.1
	0.47	0.1
	0.17	0.22
	0.08	0.83
	0.62	0.09
	0.16	0.63
	0.1	0.15
	0.27	0.1
	0.12	0.1
	0.11	0.21
	0.08	0.16
	0.08	0.13
	0.21	0.43
	0.07	0.1
	0.25	0.06
	0.17	0.17
	0.09	1.13
	0.36	0.1
	0.23	0.17
	0.14	0.06
	0.28	0.09
	0.13	0.09
	0.07	0.32
	0.19	0.36
	0.07	0.06
	0.07	0.09
	0.07	0.1
	0.18	0.1
	0.52	0.31
	0.06	0.13
	0.19	0.11
	2.04	0.08
	0.27	0.12
	0.15	0.38
	0.15	0.07
	0.27	0.09
	0.11	0.22
	0.12	0.13
	0.11	0.34
	0.39	0.06
	0.1	0.1
	0.19	0.08
	0.06	0.22
	0.1	0.1
	0.06	0.1
	0.13	0.29
	0.11	0.11
	0.13	0.12
	0.07	0.2
	0.56	0.33
	0.1	0.09
	0.4	0.06
	0.31	0.06
	0.82	0.42
	1.22	0.25
	0.35	0.16
	0.15	0.73
	0.13	0.06
	0.5	0.1
	0.58	0.08
	0.2	0.06
	0.41	0.12
	2.77	0.07
	0.18	0.21
	0.08	0.14
	0.08	0.11
	0.21	0.06
	0.69	0.07
	0.07	0.16
	1.14	0.13
	22.5	0.06
	0.06	0.11
	0.17	0.11
	0.14	0.09
	0.07	0.07
	0.29	0.41
	0.14	0.19
	0.06	0.36
	0.45	0.08
	0.27	0.24
	0.33	0.2
	0.84	0.11
	0.21	0.1
	0.07	0.52
	0.18	0.13
	0.06	0.06
	0.09	0.69
	0.24	0.1
	0.24	0.07
	0.14	0.09
	1.48	0.07
	0.19	0.08
	0.23	0.09
	0.48	0.08
	0.25	0.11
	0.08	0.06
	0.14	0.08
	1.94	0.09
	0.07	0.39
	0.13	0.07
	0.27	0.15
	0.14	0.13
	0.12	0.16
	0.77	0.07
	0.14	0.18
	0.14	0.09
	0.29	0.08
	0.1	0.2
	0.11	0.07
	0.2	0.07
	0.09	0.1
	0.15	0.19
	0.31	0.12
	0.12	0.17
	0.21	0.08
	0.14	0.08
	0.36	0.06
	0.17	0.33
	0.97	0.15
	0.89	0.1
	0.07	0.96
	0.34	0.83
	0.07	0.08
	0.25	0.08
	0.16	0.32
	0.38	0.09
	1.73	0.32
	0.41	0.5
	0.13	0.13
	0.33	0.1
	0.13	0.21
	1.01	0.15
	0.22	0.51
	0.14	0.88
	0.06	0.12
	0.41	0.34
	0.1	0.12
	0.09	0.52
	13.2	0.09
	1.64	0.11
	0.29	0.14
	0.17	0.14
	0.55	0.08
	0.09	0.11
	5	0.06
	0.11	0.17
	0.06	0.09
	0.28	0.31
	1.3	0.19
	0.09	0.44
	0.71	0.16
	1.18	0.1
	0.21	0.11
	0.09	0.15
	7.89	1.08
	0.08	0.1
	6.02	0.07
	0.22	0.12
	0.13	0.12
	0.15	0.38
	0.25	0.06
	0.54	0.11
	5.47	0.06
	5.04	0.08
	0.18	0.09
	0.24	0.08
	0.31	0.09
	0.22	0.21
	0.17	0.07
	0.65	0.16
	0.2	0.11
	0.2	0.22
	0.06	0.18
	0.18	0.12
	0.19	0.07
	1.5	0.14
	0.19	0.18
	0.71	0.13
	0.22	0.08
	0.07	0.11
	0.22	0.2
	0.07	0.16
	0.76	0.09
	0.52	0.38
	0.1	0.09
	0.07	0.24
	0.14	0.06
	0.17	0.06
	0.41	0.16
	0.45	0.11
	0.54	0.15
	0.11	0.09
	0.3	0.08
	2.21	0.06
	0.06	0.33
	0.64	0.09
	1.06	0.18
	25.05	0.09
	0.15	0.15
	0.43	0.19
	0.97	0.18
	0.12	0.17
	0.06	0.06
	1.85	0.17
	0.08	0.06
	3.16	0.11
	0.97	0.07
	0.12	0.11
	0.39	0.83
	0.16	0.07
	0.06	0.16
	0.21	0.12
	0.49	0.21
	0.19	0.21
	3.28	0.08
	0.12	0.1
	0.58	0.21
	0.21	0.06
	0.56	0.1
	0.48	0.26
	6.48	0.07
	0.16	0.06
	0.25	0.06
	0.06	0.19
	0.09	0.22
	0.14	0.1
	0.13	0.06
	0.88	0.12
	0.09	0.08
	0.67	0.07
	0.44	0.09
	0.1	0.12
	0.2	0.16
	0.29	0.14
	0.08	0.09
	0.52	0.15
	0.84	0.12
	0.11	0.17
	0.24	0.06
	0.09	0.08
	0.28	0.06
	1.81	0.16
	0.77	0.07
	0.16	0.13
	0.14	0.36
	0.81	0.11
	0.25	0.06
	2.29	0.42
	0.16	0.08
	0.16	0.26
	1	0.06
	0.2	0.07
	0.21	0.12
	0.19	0.1
	0.18	0.09
	0.11	0.09
	0.41	0.08
	1.13	0.07
	0.12	0.14
	0.5	0.32
	0.23	0.26
	0.45	0.29
	0.16	0.22
	0.4	0.1
	0.18	0.17
	0.07	0.14
	0.2	0.24
	0.14	0.08
	1.12	0.08
	0.14	0.07
	4.06	0.14
	0.23	0.23
	1.45	0.15
	0.18	0.23
	0.36	0.23
	0.24	0.2
	0.06	0.18
	0.33	0.06
	0.4	0.06
	0.16	0.06
	0.14	0.06
	0.72	0.06
	0.26	0.08
	0.68	0.06
	0.13	0.18
	0.06	0.07
	18.66	0.78
	0.17	0.44
	1.42	0.31
	0.31	0.09
	0.2	0.27
	0.09	0.1
	1.25	0.09
	0.11	0.26
	0.23	0.38
	0.67	0.06
	0.28	1.91
	0.23	0.1
	1.46	0.09
	0.27	0.23
	0.22	0.11
	0.15	0.06
	0.23	0.37
	0.15	0.33
	0.07	0.15
	0.14	0.92
	0.54	0.06
	0.66	0.06
	0.28	0.18
	0.16	0.08
	0.31	0.48
	2.57	0.13
	0.2	1.22
	0.88	0.16
	0.21	0.23
	0.14	0.55
	0.1	0.07
	0.17	0.12
	1.98	0.18
	0.58	0.19
	0.07	0.06
	0.15	0.12
	0.12	0.17
	0.12	0.49
	0.16	0.2
	0.06	0.1
	0.38	0.08
	0.33	0.1
	0.16	0.17
	0.32	0.11
	0.75	0.07
	1.29	0.06
	0.06	0.09
	0.34	0.18
	0.14	9.55
	0.18	0.09
	0.47	0.29
	0.16	0.14
	0.45	0.88
	0.38	0.07
	0.13	0.07
	1	0.26
	0.22	0.14
	0.11	0.07
	0.15	0.1
	6.61	0.15
	0.22	0.12
	0.3	0.46
	1.75	0.11
	0.09	0.18
	0.13	0.44
	0.15	0.09
	0.08	0.43
	0.68	0.06
	0.28	0.2
	0.51	0.54
	0.39	0.06
	3.75	0.64
	0.46	0.07
	0.33	0.27
	0.06	1.06
	0.86	0.21
	0.12	0.18
	0.17	0.13
	0.23	0.09
	0.22	0.1
	0.07	0.15
	0.16	0.1
	0.14	0.17
	0.42	0.06
	0.13	0.06
	0.22	0.07
	0.37	0.07
	0.21	0.12
	2.24	0.18
	0.09	0.16
	0.09	0.36
	0.17	0.1
	0.22	0.11
	0.2	0.13
	9.75	0.07
	0.11	0.09
	0.23	0.09
	0.1	0.12
	0.17	0.93
	0.07	0.08
	0.22	0.39
	0.09	0.08
	0.26	0.06
	0.13	0.24
	0.75	0.21
	0.07	0.16
	0.53	0.08
	0.26	0.68
	0.44	0.09
	0.15	0.29
	0.11	0.6
	11.54	0.2
	0.22	0.13
	0.11	0.08
	0.26	0.45
	0.14	0.06
	0.2	0.08
	0.23	0.32
	0.17	0.07
	0.51	0.31
	0.19	0.34
	0.08	0.07
	0.3	0.06
	0.42	0.23
	0.33	2.75
	0.09	0.07
	0.27	0.07
	0.29	0.2
	0.12	0.42
	0.17	0.15
	5.48	0.58
	0.89	0.14
	0.16	0.21
	1.1	0.06
	0.08	0.07
	0.75	0.1
	0.23	0.29
	0.64	0.22
	0.31	0.08
	0.6	0.06
	0.1	5.08
	0.13	0.13
	0.2	0.11
	0.06	0.09
	0.28	0.07
	0.25	0.26
	0.19	0.23
	0.29	0.18
	0.51	0.07
	0.12	0.12
	0.33	0.45
	0.63	0.08
	0.17	0.07
	0.21	0.2
	0.17	0.12
	0.23	0.06
	1.16	0.18
	1.8	0.14
	0.46	0.06
	0.27	0.18
	0.63	0.08
	2.08	0.23
	0.16	0.09
	0.48	0.38
	0.08	0.15
	0.06	0.07
	0.15	0.24
	1.2	0.06
	0.28	0.47
	0.39	0.1
	0.08	0.07
	0.08	0.1
	0.1	2.28
	0.4	0.08
	0.28	0.17
	0.06	0.16
	0.24	3.73
	0.24	0.15
	0.16	0.1
	0.1	0.06
	0.17	0.38
	4.51	0.14
	0.1	0.12
	0.49	0.12
	0.09	0.14
	0.56	0.06
	0.18	0.11
	0.28	0.19
	2.21	0.14
	0.42	0.6
	0.64	0.06
	0.11	0.17
	0.87	0.43
	0.31	0.13
	0.11	0.06
	0.12	0.22
	0.17	0.71
	2.25	0.11
	0.76	0.15
	0.1	0.1
	0.3	0.11
	0.27	0.07
	0.15	0.07
	0.72	0.17
	0.06	0.09
	0.07	0.36
	0.08	0.15
	0.3	0.27
	0.19	0.31
	0.32	0.18
	0.13	0.09
	0.08	0.06
	0.17	0.07
	0.57	0.08
	0.13	1.32
	0.16	0.1
	0.09	0.16
	0.25	0.39
	0.26	0.35
	0.21	0.06
	0.14	0.56
	0.42	0.12
	0.12	0.08
	0.27	0.27
	0.08	0.11
	0.91	0.06
	0.08	0.1
	0.79	0.13
	0.17	0.16
	0.16	0.09
	0.16	0.09
	0.14	0.08
	0.23	0.12
	1.45	0.07
	0.27	0.11
	0.18	0.06
	0.08	0.17
	0.08	0.06
	0.19	0.08
	0.07	0.19
	0.13	0.14
	0.14	0.06
	0.32	0.06
	0.12	0.06
	0.07	0.17
	0.36	0.07
	0.06	0.11
	0.09	0.11
	0.08	0.11
	0.24	0.06
	0.45	0.08
	0.13	0.09
	0.07	0.31
	0.12	0.35
	0.17	0.14
	0.24	0.54
	0.13	0.06
	0.66	0.06
	0.06	5.2
	0.12	0.13
	0.3	0.06
	0.89	0.26
	0.19	0.86
	0.27	0.49
	0.23	0.11
	0.1	0.08
	0.38	0.21
	0.1	0.72
	0.22	1.65
	0.18	0.17
	37.49	0.14
	0.2	3.77
	0.25	0.2
	0.17	0.28
	0.14	0.13
	0.7	0.12
	0.06	0.27
	0.12	0.14
	0.16	1
	0.23	1.22
	0.15	0.22
	0.08	0.16
	0.12	0.79
	0.19	0.2
	0.09	1.19
	1.35	0.06
	0.08	0.06
	0.15	1.59
	9.11	0.65
	1.26	0.26
	0.13	0.07
	0.07	0.11
	0.15	0.17
	0.17	0.91
	0.23	0.09
	0.06	0.14
	0.64	0.3
	0.1	0.11
	0.12	0.16
	0.18	0.12
	0.14	0.11
	0.22	0.12
	0.54	0.21
	0.09	0.08
	0.19	0.09
	0.28	0.52
	0.9	0.1
	0.16	0.17
	0.31	0.08
	0.06	0.53
	1.03	0.13
	0.22	0.43
	17.76	0.28
	0.15	0.13
	0.15	0.1
	0.18	0.11
	0.14	0.15
	0.08	0.46
	0.12	0.08
	0.43	0.23
	0.61	0.06
	0.06	0.17
	0.84	0.26
	0.19	1.78
	0.06	0.09
	0.52	0.24
	0.13	2.87
	0.13	0.08
	0.71	1.18
	0.07	0.11
	0.06	1.22
	0.1	0.16
	0.6	0.07
	0.2	0.08
	3.45	0.31
	0.06	0.56
	0.16	0.17
	20.04	0.13
	0.18	0.24
	0.22	0.09
	0.06	1.02
	0.36	0.08
	0.37	0.59
	0.21	0.07
	0.1	0.15
	0.28	1.55
	0.44	0.08
	0.26	0.08
	0.14	0.09
	0.64	0.11
	0.19	0.34
	1.09	0.22
	0.15	0.06
	0.21	0.51
	0.07	0.16
	1.68	0.21
	0.25	3.61
	0.09	0.07
	0.16	0.1
	0.59	2.08
	0.12	0.29
	0.14	0.41
	0.36	0.16
	0.3	0.12
	0.34	0.21
	0.73	0.08
	0.29	0.61
	1.86	3.07
	4.41	0.08
	0.2	0.15
	0.08	0.84
	0.1	0.06
	0.09	0.08
	0.06	3.3
	0.21	0.08
	0.15	1.91
	0.21	0.31
	0.09	0.18
	0.07	0.3
	0.74	0.26
	0.13	0.08
	0.38	0.06
	0.35	0.2
	0.18	0.24
	0.24	0.26
	0.11	0.13
	0.18	0.1
	0.27	0.32
	0.41	0.1
	0.62	0.1
	0.87	2.69
	19.84	0.14
	1.2	0.17
	0.14	0.06
	0.15	0.09
	0.23	0.13
	0.07	0.11
	0.16	0.06
	0.21	0.17
	0.37	0.15
	1.01	0.07
	0.12	0.17
	0.12	0.26
	0.92	0.1
	0.21	0.22
	0.84	2.02
	0.14	0.06
	0.09	0.16
	0.06	0.19
	0.62	0.06
	0.26	0.11
	0.2	0.69
	0.11	0.08
	0.12	0.92
	0.25	0.47
	0.12	0.7
	0.2	0.08
	7.04	0.59
[truncated: 10,448 more rows]

## Sheet: Fig. 8
Figure 8
	Fig. 8B	Before pulldown	After pulldown		Fig. 8C	Before pulldown	After pulldown		Mean	SD	P
	Size of individual Aβ containing aggregtaes	0.06	0.26		Colocalization by NUMBER	2.65091	0.30867		3.57545	2.03405	0.04865
		0.19	0.4			5.90756	1.98078		0.86169	0.96918
	(µm2)	0.11	0.43			2.16789	0.29562
		0.07	0.38
		0.49	0.16		Fig. 8D
		0.07	0.11		Colocalization by INTENSITY (a.u.)	Before pulldown	After pulldown		Mean	SD	P
		0.07	0.14			63.206	11.659		59.0976	11.1183	0.02567
		0.29	0.32			67.577	35.3095		20.2443	13.0893
		0.11	0.07			46.5098	13.7642
		0.07	0.07
		0.06	0.11
		0.11	0.1
		0.1	0.13
		0.17	0.11
		0.09	0.19
		0.07	0.17
		0.38	0.43
		0.36	0.08
		0.13	0.23
		0.15	0.1
		0.21	0.21
		0.12	0.15
		0.07	0.18
		0.09	0.55
		0.11	0.44
		0.36	2.15
		1.17	0.11
		0.22	0.09
		0.15	0.23
		0.06	0.16
		0.12	0.08
		0.09	0.06
		0.08	0.32
		0.14	0.14
		0.23	0.1
		0.13	0.06
		0.09	0.13
		0.16	0.32
		0.07	0.15
		0.14	0.07
		0.22	0.3
		0.92	0.55
		0.36	0.07
		0.22	0.12
		0.15	0.06
		0.1	0.06
		0.22	0.1
		0.22	0.1
		0.13	0.11
		0.1	0.36
		0.12	0.06
		0.13	0.12
		0.3	0.08
		0.19	0.1
		0.16	0.15
		0.14	0.32
		0.08	0.24
		0.12	0.2
		0.12	0.27
		0.58	0.34
		0.09	0.12
		0.16	0.19
		0.1	0.06
		0.09	0.16
		0.06	1.58
		0.08	0.2
		0.11	0.07
		1.84	0.06
		0.09	0.24
		0.16	0.21
		0.07	0.31
		0.2	0.47
		0.07	0.45
		0.17	0.11
		0.09	0.07
		0.06	0.22
		0.2	0.15
		0.14	0.13
		0.24	0.15
		0.13	0.28
		0.1	0.08
		0.2	0.07
		0.13	0.07
		0.08	0.14
		0.09	0.09
		0.14	0.11
		0.08	0.14
		0.5	0.07
		8.53	1.63
		0.11	0.12
		0.11	0.38
		0.13	0.38
		0.06	0.14
		0.16	0.21
		0.15	0.49
		0.17	0.23
		0.42	0.13
		0.13	0.11
		0.2	0.15
		0.15	0.1
		0.09	0.63
		0.14	0.16
		0.12	0.06
		0.13	0.07
		0.07	0.09
		0.18	0.48
		0.28	0.06
		0.07	0.08
		0.06	0.09
		0.15	0.17
		0.14	0.13
		0.13	0.12
		0.14	0.07
		0.13	0.09
		0.06	0.1
		0.12	0.17
		0.28	0.86
		0.14	0.21
		0.15	0.06
		0.67	0.06
		0.11	0.13
		0.15	0.19
		0.19	0.24
		0.19	0.17
		0.13	0.07
		0.21	0.13
		0.17	0.06
		0.07	0.08
		0.16	0.07
		0.26	0.24
		0.06	0.06
		0.09	0.1
		0.14	0.07
		0.12	0.9
		0.07	0.42
		0.14	0.17
		0.15	0.2
		0.11	0.08
		0.11	0.11
		0.17	0.17
		0.12	0.13
		0.12	0.06
		0.07	0.11
		0.22	0.1
		0.35	0.07
		0.14	0.07
		0.12	0.08
		0.11	0.08
		0.1	0.26
		0.08	0.31
		0.11	0.07
		0.08	0.09
		0.24	0.11
		0.13	0.15
		0.12	0.07
		0.16	0.11
		0.27	0.08
		0.2	0.11
		0.09	0.45
		0.07	0.09
		0.07	0.22
		0.07	0.15
		0.11	0.08
		0.1	0.09
		0.11	0.11
		0.12	0.06
		0.07	0.1
		0.06	0.06
		0.06	0.06
		0.15	0.07
		0.22	0.34
		0.23	0.07
		0.17	0.19
		0.08	0.15
		0.08	0.11
		0.22	0.19
		0.08	0.08
		0.08	0.15
		0.19	0.34
		0.43	0.12
		0.08	0.24
		0.11	0.14
		1.36	0.15
		0.09	0.17
		0.09	0.07
		0.25	0.08
		0.12	0.61
		0.07	0.09
		0.06	0.08
		0.1	0.17
		0.1	0.26
		0.14	0.1
		0.81	0.29
		0.09	0.12
		0.07	0.12
		0.82	0.15
		0.06	0.26
		0.14	0.13
		0.12	0.11
		0.32	0.1
		0.42	0.78
		0.22	0.51
		0.08	0.13
		0.1	0.3
		0.06	0.19
		0.15	0.08
		0.22	0.07
		0.12	0.12
		0.13	0.06
		0.16	0.08
		0.08	0.08
		0.19	0.11
		0.13	0.12
		0.29	0.21
		0.11	0.22
		0.35	0.06
		0.07	0.27
		0.14	0.06
		0.09	0.06
		0.07	0.88
		0.16	0.07
		0.15	0.18
		0.11	0.06
		0.09	0.09
		0.09	0.06
		0.08	0.06
		2.48	0.07
		0.07	0.23
		0.09	0.11
		0.26	0.09
		0.12	0.18
		0.08	0.37
		0.14	0.12
		0.12	0.11
		0.21	0.12
		0.11	0.07
		0.08	0.08
		0.07	0.12
		0.22	0.18
		0.22	0.06
		0.08	0.09
		0.07	0.09
		0.14	0.07
		0.23	0.28
		0.16	0.58
		0.16	0.15
		0.08	0.1
		0.09	0.23
		0.11	0.07
		0.12	0.22
		0.13	0.22
		0.12	0.12
		0.09	1.05
		0.12	0.1
		0.11	0.14
		0.11	0.29
		0.27	0.23
		0.13	0.18
		0.06	0.2
		0.09	0.46
		0.18	0.72
		0.13	0.52
		0.07	0.14
		0.11	0.09
		0.73	0.08
		0.15	0.06
		0.06	0.24
		0.26	0.06
		0.08	0.16
		0.13	0.66
		0.09	0.09
		0.09	0.08
		0.12	0.34
		0.2	0.21
		0.07	0.14
		0.34	0.1
		0.08	0.11
		0.1	0.27
		0.97	1.21
		0.11	0.24
		0.07	0.12
		0.06	0.15
		0.06	0.07
		0.19	0.06
		0.09	0.08
		0.1	0.11
		0.07	0.11
		0.06	0.2
		0.08	0.13
		0.08	0.11
		0.18	0.08
		0.07	0.11
		0.06	0.07
		0.66	0.06
		0.08	0.53
		0.08	0.06
		0.07	0.07
		0.08	0.06
		0.06	0.16
		0.18	0.2
		0.12	0.07
		0.06	0.09
		0.09	0.13
		0.09	0.22
		0.07	0.35
		0.16	2.05
		0.2	0.06
		0.32	0.08
		0.17	0.17
		0.11	0.11
		0.09	0.06
		0.13	0.07
		0.12	0.12
		0.21	0.96
		0.25	0.07
		0.08	0.1
		0.21	0.08
		0.13	0.09
		0.06	0.07
		0.14	0.06
		0.06	0.07
		0.07	0.12
		0.11	0.08
		0.15	0.1
		0.18	0.9
		0.19	0.12
		0.13	0.14
		0.09	2.39
		0.15	0.25
		0.41	0.08
		0.1	0.06
		0.28	0.06
		0.14	0.22
		0.1	0.06
		0.11	0.31
		0.22	0.1
		0.07	0.1
		0.06	0.38
		0.06	0.11
		0.19	0.24
		0.18	0.12
		0.28	0.2
		0.15	0.17
		0.06	0.2
		0.1	0.11
		0.2	0.06
		0.1	0.1
		0.48	0.16
		0.06	0.19
		0.09	0.06
		0.14	0.08
		0.18	0.21
		0.11	0.11
		0.08	0.11
		0.07	1.48
		0.25	0.32
		0.14	0.06
		0.06	0.09
		0.18	0.13
		0.09	0.29
		0.07	0.51
		0.11	0.1
		0.13	0.11
		0.07	0.74
		0.11	0.07
		0.14	0.16
		0.08	0.13
		0.11	0.17
		0.06	0.08
		0.33	0.79
		0.07	0.06
		0.1	0.13
		0.15	0.07
		0.23	0.11
		0.07	0.08
		0.32	0.31
		0.12	0.52
		0.08	0.06
		0.08	0.15
		0.15	0.18
		0.07	0.2
		0.13	0.11
		0.06	0.1
		0.08	0.32
		0.39	0.08
		0.08	0.15
		0.11	0.06
		0.07	0.88
		0.07	0.11
		0.15	0.17
		0.12	0.11
		0.14	0.12
		0.06	0.11
		0.11	0.1
		0.14	0.48
		0.7	0.17
		0.44	0.23
		0.09	0.09
		0.65	0.2
		0.06	0.12
		0.07	0.06
		0.1	0.07
		0.17	0.12
		0.07	0.63
		0.15	0.09
		0.07	0.06
		0.39	0.39
		0.08	0.11
		0.08	0.08
		0.18	0.07
		0.69	0.14
		0.08	0.14
		0.26	0.07
		0.09	0.43
		0.16	0.93
		0.1	0.11
		0.07	0.11
		0.1	0.13
		0.19	0.09
		0.11	0.15
		0.1	0.39
		0.12	0.12
		0.09	0.16
		0.19	0.22
		0.09	0.06
		0.07	0.09
		0.07	0.1
		0.22	0.1
		0.38	0.37
		0.11	0.06
		0.06	0.1
		0.06	0.21
		0.2	0.26
		0.15	0.08
		5.03	0.06
		0.4	0.15
		0.28	0.12
		0.14	0.08
		0.15	0.08
		0.29	0.07
		0.1	0.07
		0.5	0.1
		0.09	0.14
		0.48	0.06
		0.08	0.36
		0.06	0.07
		0.07	0.06
		0.56	0.06
		0.22	0.08
		0.1	0.1
		0.13	0.35
		0.13	0.12
		0.08	0.08
		0.1	0.23
		0.13	0.09
		0.1	0.07
		0.3	0.17
		0.12	0.22
		0.06	2.02
		0.31	0.08
		0.15	0.13
		0.55	0.2
		0.25	0.19
		0.06	0.07
		0.1	0.1
		0.21	0.09
		0.4	0.07
		0.13	0.19
		0.15	0.07
		0.25	0.1
		0.2	0.1
		0.09	0.1
		0.32	0.1
		0.32	0.09
		0.53	0.07
		0.27	0.09
		0.08	0.14
		0.1	0.08
		0.17	0.09
		0.25	0.35
		0.91	0.08
		0.2	0.2
		0.09	0.09
		0.1	0.16
		0.07	0.42
		0.06	0.18
		0.1	0.13
		0.13	0.21
		0.4	0.55
		0.23	0.08
		0.56	0.34
		0.27	0.08
		0.35	0.12
		0.06	0.13
		0.09	0.19
		0.25	0.13
		0.15	0.13
		0.2	0.24
		0.14	0.11
		0.14	0.1
		0.2	0.06
		0.11	0.13
		0.1	0.07
		0.19	0.11
		0.14	0.11
		0.21	0.17
		0.23	0.11
		0.22	0.11
		0.37	0.07
		0.09	0.09
		0.16	0.06
		0.09	0.09
		0.06	0.14
		0.1	0.12
		0.17	0.06
		0.12	0.12
		0.09	0.81
		0.22	0.33
		0.23	0.09
		0.06	0.09
		0.23	0.49
		0.18	0.2
		0.09	0.08
		0.11	0.1
		0.29	0.07
		0.19	0.1
		0.11	0.06
		0.11	0.06
		0.08	0.17
		0.14	0.14
		0.14	0.06
		0.3	0.25
		0.06	0.07
		0.16	0.09
		0.12	0.81
		0.35	0.06
		0.07	0.14
		0.07	0.07
		0.1	0.07
		0.2	0.06
		0.08	0.09
		0.33	0.12
		0.14	0.08
		0.14	0.32
		0.29	0.2
		0.13	0.08
		0.15	0.08
		0.77	0.12
		0.12	0.19
		0.09	0.11
		0.24	0.15
		0.08	0.06
		0.07	0.12
		0.54	0.27
		0.22	0.11
		0.77	0.61
		0.16	0.12
		0.19	0.15
		0.12	0.09
		0.09	0.06
		0.06	0.09
		0.06	0.2
		0.1	0.61
		0.08	0.08
		0.4	0.1
		0.07	0.12
		0.2	0.1
		0.13	0.11
		0.14	0.08
		0.06	0.09
		0.9	0.13
		0.1	0.1
		0.15	0.11
		0.15	0.1
		0.16	0.33
		0.17	0.08
		0.1	0.11
		0.12	0.48
		0.25	0.06
		1.02	0.23
		0.99	0.23
		0.17	0.19
		0.18	0.11
		0.51	0.12
		0.23	0.14
		0.06	0.07
		0.07	0.42
		0.12	0.82
		0.06	0.16
		0.16	0.07
		0.17	0.23
		0.38	1.8
		0.11	0.1
		1.27	0.14
		0.06	0.12
		0.39	0.19
		0.17	0.08
		0.16	0.06
		0.35	0.6
		0.41	0.11
		0.19	0.06
		0.07	0.07
		0.1	0.11
		0.16	1.6
		0.15	0.13
		0.11	0.07
		0.24	0.09
		0.24	0.19
		0.07	0.07
		0.24	0.24
		0.06	0.08
		0.63	0.1
		0.26	0.18
		0.18	0.13
		0.14	0.1
		0.13	0.16
		0.18	0.1
		0.14	0.16
		0.16	0.07
		0.16	0.06
		0.57	0.1
		0.09	0.22
		0.13	0.09
		0.19	0.08
		1.14	0.16
		0.11	0.06
		0.73	0.12
		0.18	0.12
		0.15	0.07
		0.08	0.08
		0.21	0.75
		0.39	1.09
		0.06	0.2
		0.14	0.17
		0.17	0.83
		0.12	0.3
		0.64	0.16
		0.2	0.09
		0.16	0.24
		0.19	1.35
		0.14	0.1
		0.17	0.71
		0.25	0.06
		0.11	0.13
		0.24	0.06
		0.13	0.14
		0.06	0.84
		0.21	0.06
		0.06	0.07
		0.17	0.24
		0.08	0.58
		0.24	0.06
		0.25	0.09
		0.09	0.33
		0.13	0.2
		0.06	0.23
		0.09	0.11
		0.45	0.55
		0.12	0.35
		0.1	0.07
		0.95	0.08
		0.09	0.11
		0.11	0.08
		0.08	0.07
		0.07	0.07
		0.13	0.34
		0.1	0.08
		0.11	0.16
		0.16	0.06
		0.06	0.11
		0.06	0.08
		0.9	0.09
		0.29	0.09
		0.1	0.13
		0.14	0.08
		0.1	0.56
		0.13	0.11
		0.18	0.08
		0.07	0.17
		0.09	1.05
		0.07	0.52
		0.12	0.11
		0.08	0.14
		0.16	0.07
		0.1	0.07
		0.2	0.54
		0.07	0.06
		0.07	0.09
		0.06	1.39
		0.19	0.71
		0.2	0.07
		0.06	0.1
		0.21	0.14
		0.15	0.11
		0.09	0.07
		0.08	0.11
		0.11	0.06
		0.24	0.27
		0.15	0.06
		0.06	0.08
		0.17	0.07
		0.13	0.2
		0.07	0.35
		0.23	0.06
		0.15	0.09
		0.1	0.07
		0.17	0.07
		0.09	0.3
		0.16	0.07
		0.14	0.07
		0.32	0.08
		0.27	0.16
		0.07	0.24
		0.12	0.1
		0.07	0.1
		0.15	0.12
		0.11	0.06
		0.11	0.28
		0.21	0.06
		0.12	0.12
		0.1	0.09
		0.08	0.12
		0.24	0.17
		0.12	0.26
		0.15	0.32
		0.1	0.2
		0.06	0.1
		0.89	0.13
		0.42	0.21
		0.24	0.06
		0.12	0.09
		0.08	0.2
		0.43	0.27
		0.29	0.09
		0.14	0.15
		0.07	0.07
		0.93	0.06
		0.12	0.08
		0.48	0.27
		0.22	0.14
		0.34	0.11
		0.08	0.33
		0.12	0.06
		0.12	0.07
		0.08	0.16
		0.21	0.37
		0.79	0.2
		0.25	0.12
		0.12	0.21
		0.45	0.12
		0.17	0.9
		0.53	0.39
		0.12	0.09
		0.12	1.08
		0.15	0.07
		0.19	0.51
		0.14	0.15
		0.08	0.1
		0.14	0.06
		0.25	0.06
		0.18	0.16
		0.19	0.08
		0.2	0.2
		0.21	0.1
		0.1	0.07
		0.07	0.08
		0.12	0.11
		0.09	0.06
		3.93	0.09
		0.07	0.13
		0.15	2.47
		0.11	0.11
		0.08	0.64
		0.15	0.07
		0.11	0.14
		0.11	0.07
		0.08	0.45
		0.19	0.08
		0.07	0.07
		0.07	0.06
		0.11	0.47
		0.19	0.77
		0.2	0.13
		0.07	1.52
		0.08	0.85
		0.09	0.06
		0.14	0.29
		0.07	0.07
		0.09	0.09
		0.11	0.43
		0.13	0.08
		0.11	0.07
		0.11	0.1
		0.07	0.16
		0.1	0.07
		4.48	0.32
		0.06	0.36
		0.07	0.08
		0.14	0.21
		0.07	0.64
		0.07	0.07
		0.08	0.6
		0.14	0.32
		0.21	0.18
		0.38	0.79
		0.11	0.08
		0.25	0.25
		0.85	1.59
		0.13	0.12
		0.18	0.1
		0.16	0.07
		0.08	0.13
		0.09	0.5
		0.08	0.12
		0.11	0.28
		0.06	0.11
		0.06	0.1
		0.14	0.06
		0.07	0.37
		0.12	0.12
		0.07	0.13
		0.19	0.15
		4.22	0.08
		0.1	0.57
		0.16	0.18
		0.09	0.09
		0.18	0.16
		0.09	0.07
		0.06	0.41
		0.15	0.22
		0.2	0.07
		0.12	0.09
		0.14	0.48
		0.15	0.11
		0.13	0.08
		0.13	0.11
		0.06	0.08
		0.71	0.3
		0.13	0.08
		0.19	0.06
		0.16	0.11
		0.18	0.1
		0.19	0.08
		0.22	0.85
		0.33	0.7
		0.14	1.54
		0.1	0.09
		0.08	0.21
		0.13	0.19
		0.12	0.12
		0.29	0.72
		0.22	0.09
		0.12	0.21
		0.11	0.26
		0.14	0.82
		0.06	0.34
		0.06	0.18
		0.13	0.13
		0.09	0.1
		0.15	0.31
		0.1	0.97
		0.06	0.18
		0.06	0.07
		0.2	0.06
		0.19	0.1
		0.1	0.06
		0.06	0.06
		0.11	0.06
		0.08	0.21
		0.09	0.13
		0.08	0.07
		0.13	0.65
		0.11	0.28
		5.12	0.11
		0.07	0.25
		0.23	0.13
		0.09	0.25
		0.08	0.1
		0.15	0.9
		0.12	0.23
		0.13	0.11
		0.1	0.15
		0.08	0.12
		0.13	0.1
		0.11	0.09
		0.09	0.18
		0.17	0.22
		0.34	0.09
		0.08	0.42
		0.16	0.15
		0.14	0.07
		0.07	0.08
		0.07	0.06
		0.06	0.2
		0.23	0.43
		0.11	0.06
		0.15	0.3
		0.08	0.17
		0.65	0.06
		0.13	0.77
		0.1	0.11
		0.09	0.76
		0.13	0.1
		0.13	0.1
		0.06	0.06
		0.07	0.35
		0.1	0.16
		0.17	0.13
		0.1	0.06
		0.29	0.14
		0.25	0.2
		0.18	0.12
		0.09	0.74
		0.06	0.06
		0.24	0.2
		0.15	0.25
		13.5	0.1
		0.11	0.18
		0.42	0.53
		0.06	0.1
		0.1	0.14
		0.11	0.5
		0.65	0.93
		0.44	0.11
		0.2	0.08
		0.06	0.07
		0.25	0.08
		0.45	0.11
		0.28	0.62
		0.07	1.93
		0.16	0.13
		0.15	0.09
		2.78	0.35
		0.09	0.2
		0.16	0.09
		0.37	0.16
		0.45	0.37
		0.06	0.37
		0.16	0.2
		0.46	0.7
		0.66	0.1
		0.22	0.15
		0.06	0.07
		0.13	0.07
		0.44	0.07
		0.14	0.11
		0.5	0.18
		0.24	0.31
		0.16	0.14
		0.26	0.15
		0.21	0.13
		0.2	0.07
		0.06	0.12
		0.08	0.12
		0.06	0.08
		0.09	0.56
		0.12	0.08
		0.07	0.06
		0.06	0.08
		0.07	0.12
		0.08	0.11
		0.11	1.22
		0.27	0.12
		0.53	0.1
		0.27	0.08
		0.18	0.08
		0.13	0.29
		0.08	0.22
		0.06	0.12
		0.1	0.91
		0.17	0.27
		0.66	0.41
		0.8	0.06
		0.22	0.71
		0.17	0.08
		0.07	0.07
		0.18	0.09
		0.06	0.53
		0.22	0.07
		0.45	0.07
		0.5	0.27
		0.3	0.12
		0.47	0.48
		0.16	0.07
		0.07	0.08
		0.19	0.12
		0.14	0.14
		0.19	0.1
		0.06	0.49
		0.49	0.09
		0.37	0.07
		0.17	0.17
		0.06	0.15
		0.12	0.36
		0.18	0.21
		0.09	0.2
		0.1	0.07
		0.12	0.09
		0.24	0.1
		0.19	0.24
		0.09	0.17
		0.13	0.11
		0.19	0.1
		0.48	0.1
		0.07	0.48
		0.32	0.1
		0.17	0.12
		0.06	0.18
		0.8	0.06
		0.17	0.07
		0.12	0.07
		0.18	0.11
		0.71	1.15
		0.1	0.07
		0.25	0.08
		0.07	0.2
		0.15	0.27
		0.36	0.09
		0.06	0.09
		0.07	0.15
		0.09	0.12
		0.21	0.13
		0.13	0.07
		0.19	0.1
		0.14	0.7
		0.26	0.15
		0.08	0.13
		0.06	0.15
		0.11	0.2
		0.06	0.08
		0.06	0.57
		1.36	0.18
		0.09	0.1
		0.23	0.06
		0.09	0.08
		0.17	0.4
		1.02	0.21
		0.11	0.08
		0.06	0.09
		0.31	0.12
		0.09	0.08
		0.09	0.07
		0.19	0.09
		0.07	0.17
		0.06	0.13
		0.16	0.08
		0.11	0.84
		0.11	0.14
		0.2	0.13
		0.15	0.13
		0.12	0.36
		0.06	0.06
		0.11	0.06
		0.13	0.1
		0.12	0.08
		0.09	0.57
		0.11	0.27
		0.06	0.1
		0.07	0.08
		0.14	0.11
		0.11	0.25
		0.15	0.2
		0.11	0.09
		0.09	0.08
		0.06	0.08
		0.14	0.06
		0.15	0.06
		0.43	2.26
		0.1	0.3
		0.11	0.09
		0.12	0.44
		0.19	0.23
		0.14	0.26
		0.06	0.12
		0.1	0.07
		0.06	0.11
		0.16	0.58
		0.11	0.16
		0.11	0.35
		0.67	0.41
		0.13	0.07
		0.06	0.14
		0.19	0.28
		0.09	0.18
		0.08	0.08
		0.06	0.06
		0.22	0.07
		0.1	0.07
		0.06	0.12
		0.08	0.13
		0.69	0.47
		0.06	0.06
		0.13	0.21
		0.06	0.1
		0.1	0.08
		0.08	0.31
		0.07	0.1
		0.28	0.12
		0.09	0.08
		0.22	0.26
		0.07	0.09
		0.06	0.15
		0.11	0.13
		0.15	0.07
		0.13	0.11
		0.1	0.14
		0.09	0.2
		0.38	0.15
		0.11	0.27
		0.1	0.16
		0.07	0.12
		0.07	0.15
		0.06	0.08
		0.1	0.13
		0.16	0.07
		0.33	0.24
		0.07	0.07
		0.19	0.15
		0.08	0.1
		0.11	0.13
		0.13	0.1
		0.07	0.12
		0.08	0.57
		0.13	0.14
		0.1	0.14
		0.34	0.07
		0.07	0.1
		0.2	0.13
		0.13	0.32
		0.07	0.09
		0.14	0.09
		0.06	0.07
		0.21	0.33
		0.08	0.13
		0.09	0.22
		0.06	0.8
		0.14	0.07
		0.2	0.68
		0.12	0.17
		0.26	0.06
		0.07	1.77
		0.25	0.16
		0.13	0.08
		0.12	0.14
		0.14	0.11
		0.14	0.15
		0.15	0.1
		0.07	0.1
		0.18	0.09
		0.08	0.11
		0.15	0.13
		0.12	0.25
		0.06	0.26
		0.06	0.2
		0.21	0.09
		0.23	0.6
		0.14	0.29
		0.13	0.23
		0.14	0.07
		0.49	0.5
		0.28	0.18
		0.15	0.1
		0.23	1.23
		0.28	0.06
		0.27	0.25
		0.11	0.16
		0.18	0.23
		0.15	0.23
		0.25	0.07
		0.15	0.08
		0.06	0.11
		0.26	0.14
		0.95	0.06
		0.12	0.07
		0.15	0.13
		0.11	0.15
		0.07	0.08
		0.15	0.08
		0.45	0.22
		0.08	0.36
		0.16	0.06
		0.06	0.63
		0.09	0.06
		0.24	0.25
		0.33	0.24
		0.07	0.53
		0.18	0.17
		0.08	0.13
		0.11	0.11
		0.1	0.06
		0.13	0.15
		0.33	0.08
		0.16	0.25
		0.32	0.35
		0.12	0.18
		0.1	0.14
		0.15	0.35
		0.1	0.24
		0.12	0.15
		0.06	0.06
		0.09	0.06
		0.06	0.09
		0.13	0.14
		0.12	0.08
		0.06	3.61
		0.15	0.32
		0.16	0.65
		0.12	0.06
		0.07	0.23
		0.09	0.35
		0.11	0.27
		0.18	0.11
		0.35	0.08
		0.29	0.11
		0.13	0.2
		0.08	0.35
		0.14	0.09
		0.16	0.21
		0.15	0.11
		0.1	0.1
		0.06	0.12
		0.08	0.07
		0.21	0.13
		0.06	0.06
		0.12	0.33
		0.24	0.1
		0.16	0.2
		0.44	0.12
		0.12	0.11
		0.07	0.06
		0.23	0.15
		0.1	0.13
		0.13	0.13
		0.07	0.1
		0.14	0.29
		0.3	0.16
		0.2	0.23
		0.17	0.08
		0.1	0.17
		0.23	0.07
		0.22	0.49
		0.08	0.34
		0.1	0.09
		0.23	0.09
		0.12	0.06
		0.1	0.25
		0.06	0.12
		0.13	0.09
		0.13	0.27
		0.12	0.17
		0.14	0.24
		0.08	0.09
		0.1	0.09
		0.18	0.08
		0.24	0.07
		0.13	0.07
		0.07	0.17
		0.07	0.15
		0.14	0.15
		0.13	0.16
		0.2	0.11
		0.12	0.18
		0.45	0.1
		0.13	0.71
		0.11	0.07
		0.17	0.08
		0.1	0.71
		0.06	0.46
		0.11	0.27
		0.14	0.12
		0.11	0.57
		0.08	0.26
		0.25	0.08
		0.21	0.06
		0.17	0.35
		0.07	0.2
		0.08	0.1
		0.08	0.38
		0.07	0.08
		0.28	0.14
		0.1	0.13
		0.19	0.11
		0.09	0.11
		0.07	0.26
		0.15	0.09
		0.07	0.13
		1.63	0.19
		0.07	0.09
		0.06	0.79
		0.14	0.08
		0.07	0.07
		0.15	0.19
		0.06	0.1
		0.09	0.06
		0.17	0.28
		0.06	0.36
		0.18	0.26
		0.08	0.12
		0.17	0.13
		0.15	0.14
		0.08	0.35
		0.12	0.24
		0.1	0.12
		0.26	0.11
		0.36	0.1
		0.06	0.78
		0.24	0.08
		0.36	0.12
		0.12	0.07
		0.07	0.26
		0.18	0.12
		0.31	0.71
		0.39	0.06
		0.07	0.25
		0.09	0.23
		0.09	0.13
		0.16	0.13
		0.11	0.12
		0.52	0.06
		0.22	0.08
		0.25	0.13
		0.11	0.06
		0.14	0.06
		0.24	0.4
		0.06	0.24
		0.09	0.07
		0.14	0.06
		0.2	0.1
		0.11	0.08
		3.33	0.13
		0.15	0.07
		4.24	0.31
		0.12	0.59
		0.2	0.09
		0.16	0.1
		0.21	0.07
		0.1	1.02
		0.08	0.13
		0.41	2.9
		0.29	0.1
		0.08	0.08
		0.48	0.15
		0.61	0.06
		0.07	0.44
		0.06	0.1
		0.08	0.13
		0.58	0.08
		0.06	0.11
		0.42	0.22
		0.07	0.06
		3.9	0.06
		0.81	0.07
		0.19	0.13
		0.13	0.06
		0.37	0.1
		0.31	1.16
		0.06	0.19
		0.24	0.08
		0.23	0.77
		0.46	0.15
		0.12	0.09
		0.14	0.06
		0.24	0.14
		0.19	0.17
		0.07	0.1
		0.15	0.21
		0.17	0.2
		0.13	0.22
		0.06	0.06
		0.21	0.08
		0.68	0.11
		3.35	0.09
		0.22	0.07
		0.13	0.09
		0.1	0.07
		0.07	0.14
		0.22	0.13
		0.15	0.1
		0.09	0.14
		0.34	0.06
		0.18	0.12
		13.17	0.16
		0.98	0.15
		0.36	0.09
		0.11	0.08
		0.48	0.19
		0.31	0.08
		0.37	0.12
		0.29	0.25
		0.07	0.7
		0.1	0.13
		0.11	0.52
		0.09	0.08
		1.1	0.23
		0.12	0.08
		0.62	0.26
		0.31	0.19
		1.25	0.24
		1.6	0.09
		0.11	0.07
		0.3	0.13
		1.11	0.06
		0.4	1.66
		0.18	0.13
		0.15	0.09
		0.32	0.07
		0.41	0.07
		0.41	0.29
		0.21	0.31
		0.1	0.07
		0.08	0.09
		0.08	0.16
		0.11	0.07
		0.06	0.18
		0.06	0.13
		0.13	0.06
		1.1	0.08
		1.33	0.08
		0.24	0.46
		0.18	0.32
		0.16	0.22
		0.06	0.06
		0.06	0.14
		0.08	0.06
		0.35	0.32
		0.24	0.36
		0.14	0.07
		0.76	0.18
		0.18	0.24
		0.08	2.78
		0.11	0.3
		0.1	0.08
		0.1	0.16
		0.27	0.08
		0.13	0.13
		0.24	0.1
		0.13	0.07
		0.36	0.07
		0.24	0.1
		1.23	0.06
		0.16	0.08
		0.17	0.09
		0.1	0.2
		0.38	0.11
		0.13	0.28
		0.12	0.09
		0.33	0.16
		0.09	0.07
		0.06	0.1
		0.51	0.07
		1.22	0.09
		0.23	0.15
		0.07	0.07
		0.14	0.08
		0.33	0.37
		0.19	0.17
		0.07	0.21
		0.12	0.2
		0.18	0.07
		0.29	0.07
		0.1	0.09
		0.14	0.06
		0.19	0.14
		0.17	0.06
		0.23	0.08
		0.1	0.11
		0.11	0.09
		0.11	0.07
		0.2	0.14
		0.06	0.08
		0.11	2.05
		0.06	0.66
		0.37	0.09
		0.19	0.35
		0.26	0.51
		0.16	0.18
		0.06	0.31
		0.19	0.06
		0.08	0.14
		0.19	0.72
		0.77	0.35
		0.24	0.12
		0.38	0.15
		0.19	0.14
		0.1	0.62
		0.65	0.07
		0.14	1.1
		0.51	0.12
		0.14	0.06
		0.06	0.19
		0.29	0.54
		0.09	0.07
		0.27	0.16
		0.18	0.1
		0.54	0.09
		0.14	0.67
		0.06	0.26
		0.1	0.65
		0.06	0.15
		0.37	0.43
		0.06	0.09
		0.18	0.13
		0.09	0.06
		0.16	0.18
		0.31	0.17
		0.47	0.18
		0.25	0.1
		0.23	0.11
		0.1	0.14
		0.07	0.52
		0.12	0.12
		0.07	0.07
		0.61	0.13
		0.1	0.61
		0.21	0.64
		0.31	0.14
		0.15	0.11
		0.25	0.11
		0.5	0.07
		1.44	0.08
		0.06	0.13
		0.69	0.16
		0.06	0.15
		0.12	0.27
		0.13	0.09
		0.23	0.06
		0.15	0.06
		0.12	0.1
		0.27	0.22
		0.3	0.06
		0.43	0.14
		0.16	0.06
		0.1	0.14
		0.08	0.1
		0.1	0.08
		0.06	0.21
		0.15	0.17
		0.08	0.06
		0.06	0.06
		0.27	0.14
		0.59	0.08
		0.33	0.19
		0.72	0.39
		0.09	0.27
		0.09	0.27
		0.09	0.12
		0.09	0.19
		0.15	0.09
		0.08	0.08
		0.58	0.28
		0.15	0.08
		0.15	0.15
		6.14	0.39
		0.13	0.15
		0.13	0.46
		0.36	0.14
		0.18	0.06
		0.56	0.31
		0.2	0.25
		0.11	0.18
		0.17	1.33
		0.12	0.06
		0.08	0.31
		0.13	0.08
		0.2	0.08
		0.27	0.07
		0.36	0.4
		0.09	0.16
		0.1	0.09
		0.21	0.32
		0.64	0.13
		0.24	0.1
		0.06	0.12
		0.07	0.07
		0.11	0.12
		0.13	0.13
		0.08	0.15
		0.13	0.15
		0.23	0.08
		0.11	0.49
		0.14	0.09
		0.18	0.17
		0.1	0.69
		0.19	0.08
		0.19	0.19
		0.3	0.77
		0.07	0.06
		0.42	0.06
		0.26	0.58
		0.22	0.07
		0.43	0.09
		0.77	0.06
		0.08	0.14
		0.24	0.26
		10.62	0.07
		0.06	0.06
		0.27	0.1
		0.13	2.89
		0.31	0.08
		0.43	0.23
		0.19	0.09
		0.08	0.07
		0.07	0.14
		0.35	0.28
		0.2	0.14
		0.32	0.1
		0.24	0.06
		0.13	0.29
		0.17	0.28
		0.06	0.37
		0.13	0.36
		0.14	0.07
		0.06	0.33
		0.09	0.09
		0.14	0.12
		0.37	0.08
		0.1	0.24
		0.09	0.11
		2.57	0.17
		0.06	0.1
		0.12	0.07
		0.56	0.19
		0.27	0.07
		0.24	0.14
		0.1	0.27
		0.15	0.15
		0.12	0.24
		0.06	0.06
		0.16	0.07
		0.11	0.09
		0.1	0.36
		0.53	0.13
		0.35	0.12
		0.07	0.23
		0.2	0.07
		0.53	0.08
		0.23	0.23
		0.19	0.16
		0.37	0.1
		0.14	0.51
		0.3	0.09
		0.09	1.66
		0.1	0.71
		0.29	0.19
		0.09	0.17
		0.14	0.6
		0.16	0.18
		0.18	0.47
		0.33	0.12
		0.09	0.25
		0.57	0.43
		0.14	0.09
		0.11	0.1
		0.22	0.14
		0.1	0.23
		0.12	0.07
		0.13	0.11
		0.17	0.69
		0.08	0.18
		0.13	0.43
		0.11	0.12
		0.2	0.09
		0.16	0.1
		0.28	0.07
		0.18	0.11
		0.21	0.09
		0.07	0.34
		0.4	0.22
		0.19	0.18
		0.07	0.13
		0.22	0.93
		0.06	0.14
		0.09	0.21
		0.17	0.16
		0.06	0.07
		0.12	0.17
		0.07	0.08
		0.19	0.21
		0.13	0.11
		0.13	0.13
		0.38	0.24
		0.14	0.38
		0.07	0.06
		0.2	0.38
		0.49	0.09
		0.06	0.33
		0.23	0.07
		0.1	0.08
		0.96	0.11
		0.22	0.06
		0.21	0.12
		0.23	0.07
		0.32	0.09
		0.1	0.12
		1.37	0.14
		0.15	0.06
		0.26	0.1
		0.19	0.07
		0.14	0.26
		0.25	0.82
		0.08	0.19
		0.19	0.08
		0.12	0.1
		0.53	0.26
		0.09	1.4
		0.13	0.09
		0.2	0.11
		0.12	0.24
		0.09	0.48
		0.14	0.08
		0.09	0.08
		0.39	0.12
		0.67	0.07
		0.22	0.08
		0.21	0.07
		1.15	0.09
		0.24	0.09
		0.56	0.21
		0.39	0.1
		0.19	0.4
		0.08	1.59
		0.45	0.12
		0.15	0.18
		0.11	0.14
		0.42	0.2
		0.17	0.07
		6.75	0.08
		0.15	0.07
		0.16	0.11
		0.19	1.11
		0.12	0.06
		0.11	0.11
		0.21	0.13
		0.08	0.14
		0.06	0.12
		0.2	0.23
		0.2	0.11
		0.27	0.07
		0.15	0.26
		0.14	0.14
		0.37	0.17
		0.18	0.19
		0.24	0.08
		0.37	0.2
		0.08	0.1
		0.23	0.12
		0.12	0.4
		0.19	0.19
		0.18	0.09
		0.2	0.07
		0.23	0.16
		0.21	0.12
		0.13	0.09
		1.43	0.15
		0.21	0.08
		0.08	0.09
		0.11	0.42
		0.07	0.12
		0.2	0.06
		0.06	0.06
		0.12	0.11
		0.41	0.36
		0.22	0.07
		0.25	0.45
		0.09	0.1
		0.1	0.09
		0.09	1.61
		0.06	0.07
		0.07	0.08
		0.06	0.09
		0.16	0.09
		0.15	0.14
		0.56	0.13
		0.09	0.14
		0.14	0.11
		0.24	0.11
		0.09	0.09
		0.13	0.14
		0.1	0.08
		0.18	0.2
		0.11	0.07
		0.2	0.18
		0.13	0.07
		0.24	0.11
		0.1	0.09
		0.14	0.08
		0.11	0.06
		0.07	0.54
		0.1	0.36
		0.1	0.11
		0.14	0.08
		0.22	0.1
		0.1	0.09
		0.2	0.38
		0.06	0.12
		0.12	0.13
		0.46	0.07
		0.36	0.09
		9.23	0.09
		0.17	0.09
		0.22	0.08
		0.16	0.13
		0.12	0.22
		0.13	2.4
		0.22	0.15
		0.1	0.06
		0.13	0.1
		0.13	0.09
		0.06	1.89
		0.1	0.07
		0.1	0.08
		0.12	0.1
		0.18	0.09
		0.16	0.09
		0.15	0.15
		0.22	0.07
		0.13	0.16
		0.25	0.09
		0.18	0.11
		0.09	0.17
		0.17	0.26
		0.07	0.13
		0.17	0.12
		0.07	0.22
		0.09	0.1
		11.72	0.07
		0.13	0.23
		0.7	0.24
		0.06	0.09
		0.13	0.06
		0.25	0.11
		0.2	0.24
		0.21	0.13
		0.12	0.35
		0.16	0.12
		0.29	0.14
		0.07	0.11
		0.11	0.06
		0.53	0.2
		0.19	1.02
		0.11	0.13
		0.15	0.06
		0.29	0.09
		0.12	0.06
		0.07	0.07
		0.13	0.12
		0.16	0.13
		0.17	0.21
		0.31	0.07
		0.24	0.06
		0.16	0.29
		0.07	0.08
		0.11	0.06
		0.2	0.28
		0.1	0.09
		0.13	0.13
		0.08	0.07
		0.18	0.12
		0.19	0.16
		0.09	0.06
		0.21	0.08
		0.11	0.11
		0.72	0.21
		0.17	0.06
		0.13	0.06
		0.09	0.07
		0.08	0.16
		0.32	0.16
		0.12	0.06
		0.2	0.09
		0.29	0.29
		0.17	0.14
		0.42	0.06
		0.07	0.06
		0.2	0.09
		0.18	0.06
		0.14	0.13
		0.14	0.07
		0.14	0.07
		0.23	0.38
		0.11	0.21
		0.06	0.09
		0.08	0.06
		0.17	0.1
		0.12	0.2
		0.19	0.22
		0.08	0.19
		0.09	0.31
		0.06	0.07
		0.14	0.06
		0.25	0.06
		0.06	0.11
		0.4	0.09
		0.18	0.23
		0.1	0.06
		0.09	0.2
		0.17	0.14
		0.09	0.15
		0.12	0.28
		0.07	0.22
		0.08	0.09
		0.08	0.08
		0.15	0.17
		0.15	0.18
		0.06	0.06
		0.08	0.13
		0.23	0.06
		0.27	0.27
		0.12	0.48
		0.08	0.12
		0.07	0.06
		0.19	0.1
		0.07	0.07
		0.06	0.35
		0.17	0.3
		0.15	0.12
		0.21	0.13
		0.07	0.08
		0.18	0.08
		0.1	0.08
		0.08	0.12
		0.07	0.11
		0.17	0.09
		0.75	0.08
		0.13	0.13
		0.12	0.08
		0.46	0.18
		0.12	0.09
		0.21	0.12
		0.25	0.12
		0.1	0.16
		0.06	0.07
		0.11	0.26
		0.14	0.4
		0.13	0.21
		0.16	0.08
		0.19	0.17
		0.07	0.32
		0.36	0.06
		0.11	0.14
		0.17	0.06
		0.15	0.07
		0.12	0.08
		0.15	0.14
		0.06	0.09
		0.21	0.07
		0.08	0.06
		0.07	0.08
		0.12	0.11
		0.1	0.07
		0.16	0.07
		0.12	0.13
		0.2	0.06
		0.15	0.22
		0.2	0.37
		0.2	0.09
		0.11	0.07
		0.13	0.07
		0.2	0.11
		0.06	0.44
		0.17	0.4
		0.25	0.09
		0.12	0.06
		0.14	0.08
		0.28	0.07
		0.12	0.19
		0.61	0.12
		0.34	0.09
		0.18	0.12
		0.12	0.09
		0.15	0.09
		0.14	0.17
		0.19	0.31
		0.09	0.13
		0.16	0.11
		0.22	0.57
		0.28	0.2
		0.34	0.06
		0.24	0.08
		0.14	0.08
		0.13	0.49
		0.18	0.68
		0.16	0.06
		0.24	0.13
		0.08	0.1
		0.3	0.14
		0.3	0.09
		0.16	0.16
		0.06	0.07
		0.07	0.11
		0.08	0.06
		0.1	0.13
		0.1	0.23
		0.72	0.16
		0.17	0.13
		0.14	0.16
		0.15	0.15
		0.09	0.18
[truncated: 1,816 more rows]

## Sheet: Fig SI 1
				Time (Min)	Aβ42	Aβ42 + apoE4 (20 nM)	Aβ42 + apoE4 (40 nM)	Aβ42 + apoE4 (80 nM)
				0	0.01281	0.046	0.05651	0.02573
				0.75	0.01774	0.03962	0.03894	0.02629
				1.5	0.01487	0.03533	0.03632	0.02901
				2.25	0.01038	0.02438	0.01967	0.02771
				3	0.00687	0.02061	0.02625	0.02179
				3.75	0.00484	0.02357	0.02815	0.02385
				4.5	0.00881	0.01974	0.02562	0.02202
				5.25	0.01273	0.01367	0.01681	0.0176
				6	0.00557	0.01405	0.01804	0.01289
				6.75	0.00893	0.03093	0.02391	0.01063
				7.5	0.01189	0.01196	0.01543	0.01098
				8.25	0.01032	0.01154	0.0184	0.01006
				9	0	0.0218	0.01241	0.00987
				9.75	0.0102	0.01336	0.00928	0.02049
				10.5	0.02082	0.02064	0.01697	0.0098
				11.25	0.00652	0.01119	0.0159	0.0147
				12	0.00406	0.01667	0.005	0.01061
				12.75	0.01632	0	0.00611	0.01388
				13.5	0.02609	0.02214	0.00928	0.01216
				14.25	0.01829	0.02954	0.01118	0.01125
				15	0.02783	0.01838	0.0019	0.01051
				15.75	0.03592	0.01632	0	0.02149
				16.5	0.02902	0.02507	0.0065	0.02375
				17.25	0.03198	0.02689	0.00476	0.01934
				18	0.0385	0.0408	0.00484	0.00937
				18.75	0.06294	0.02612	0.01182	0.00317
				19.5	0.07868	0.0317	0.00159	0.00024749
				20.25	0.08292	0.03484	0.0132	0.01437
				21	0.10628	0.04603	0.01606	0.0077
				21.75	0.13675	0.04268	0.02217	0.00252
				22.5	0.16084	0.04293	0.0207	0.00699
				23.25	0.20911	0.06193	0.03914	0.01609
				24	0.26652	0.07599	0.02593	0.00835
				24.75	0.3232	0.10096	0.02954	0.0127
				25.5	0.39098	0.10511	0.04295	0.00834
				26.25	0.45653	0.14469	0.04437	0
				27	0.52437	0.20247	0.06563	0.00146
				27.75	0.59331	0.25921	0.06194	0.00181
				28.5	0.64222	0.32875	0.07931	0.00934
				29.25	0.67257	0.41977	0.07891	0.00064501
				30	0.73479	0.49279	0.09009	0.0112
				30.75	0.76552	0.57889	0.12638	0.000582572
				31.5	0.79805	0.65003	0.15572	0.00541
				32.25	0.79552	0.72735	0.18967	0.00133
				33	0.82196	0.76606	0.24843	0.000573694
				33.75	0.82411	0.80692	0.28686	0.0028
				34.5	0.83078	0.81868	0.35106	0.00929
				35.25	0.82625	0.85065	0.4065	0.0341
				36	0.84168	0.83952	0.48227	0.03076
				36.75	0.81414	0.84028	0.56198	0.02706
				37.5	0.84336	0.86431	0.6263	0.06349
				38.25	0.876	0.87839	0.69002	0.07573
				39	0.85296	0.86448	0.74701	0.08377
				39.75	0.84475	0.87486	0.77516	0.10065
				40.5	0.85855	0.86722	0.82544	0.15432
				41.25	0.86081	0.86134	0.84765	0.19139
				42	0.87142	0.86545	0.86648	0.23347
				42.75	0.87745	0.87837	0.8762	0.29971
				43.5	0.82608	0.86934	0.87822	0.36011
				44.25	0.84617	0.86759	0.90709	0.39293
				45	0.92196	0.86461	0.89813	0.40404
				45.75	0.87261	0.89663	0.92898	0.42989
				46.5	0.85406	0.86416	0.91038	0.45872
				47.25	0.84826	0.88509	0.90927	0.51114
				48	0.8627	0.88071	0.91962	0.5587
				48.75	0.83878	0.87703	0.93544	0.61659
				49.5	0.89586	0.91313	0.96407	0.71603
				50.25	0.85313	0.88034	0.9107	0.76182
				51	0.84922	0.8998	0.94976	0.78992
				51.75	0.83147	0.89279	0.93009	0.80148
				52.5	0.84452	0.90165	0.9454	0.8082
				53.25	0.83788	0.89763	0.92946	0.84033
				54	0.83055	0.91463	0.92906	0.83229
				54.75	0.81996	0.91881	0.95349	0.87309
				55.5	0.81486	0.91706	0.97145	0.83875
				56.25	0.87229	0.92321	0.9567	0.87515
				57	0.83356	0.93698	0.97074	0.84704
				57.75	0.82941	0.89521	0.97835	0.83494
				58.5	0.85696	0.8868	0.97371	0.87266
				59.25	0.85748	0.90309	0.98779	0.87168
				60	0.84414	0.92253	0.93552	0.88203
				60.75	0.83585	0.92022	0.95337	0.88215
				61.5	0.8242	0.8979	0.96102	0.9114
				62.25	0.86716	0.91517	0.96717	0.93089
				63	0.83478	0.90561	0.96955	0.93718
				63.75	0.83429	0.9195	0.98461	0.91854
				64.5	0.90015	0.91965	0.96205	0.90839
				65.25	0.87621	0.94132	0.97744	0.93804
				66	0.84269	0.95597	0.95824	0.93095
				66.75	0.84745	0.96071	0.96776	0.94658
				67.5	0.81721	0.93198	0.94448	0.92638
				68.25	0.81135	0.93499	0.94464	0.92802
				69	0.88951	0.95563	0.95575	0.90639
				69.75	0.85583	0.91801	0.95935	0.95909
				70.5	0.83449	0.93818	0.95071	0.94323
				71.25	0.80338	0.95888	0.96328	0.91962
				72	0.85281	0.94789	0.92981	0.92528
				72.75	0.81289	0.94285	0.94623	0.90893
				73.5	0.81451	0.94794	0.96768	0.96151
				74.25	0.83759	0.95861	0.95079	0.92199
				75	0.8455	0.93615	0.93489	0.95267
				75.75	0.88627	0.93363	0.94377	0.89558
				76.5	0.83994	0.94915	0.98664	0.93481
				77.25	0.85884	0.95003	0.94528	0.9168
				78	0.83713	0.93374	0.91788	0.91016
				78.75	0.86081	0.95637	0.94076	0.91378
				79.5	0.82797	0.94887	0.95099	0.90776
				80.25	0.80727	0.95427	0.96927	0.92376
				81	0.81918	0.98026	0.94603	0.93596
				81.75	0.87337	0.95837	0.92585	0.96186
				82.5	0.84449	0.94756	0.92561	0.96246
				83.25	0.87884	0.9667	0.92965	0.91263
				84	0.85397	0.99357	0.90241	0.94125
				84.75	0.84669	0.96171	0.92244	0.95625
				85.5	0.84597	0.98798	0.94464	0.98662
				86.25	0.85838	0.99812	0.93925	0.93726
				87	0.86896	0.974	0.92267	0.94122
				87.75	0.84026	0.96878	0.92133	0.88769
				88.5	0.8522	0.98966	0.96986	0.92842
				89.25	0.878	0.98766	0.92363	0.90471
				90	0.88282	0.99894	0.98414	0.8749
				90.75	0.84895	0.9626	0.93366	0.89175
				91.5	0.85948	0.97	0.93191	0.91808
				92.25	0.87354	0.96928	0.93505	0.94251
				93	0.87679	0.95441	0.92172	0.94497
				93.75	0.81814	0.93252	0.89967	0.89276
				94.5	0.84113	0.94685	0.91359	0.89446
				95.25	0.90943	0.94462	0.92755	0.93422
				96	0.84722	0.93928	0.92462	0.96075
				96.75	0.87626	0.90428	0.94591	0.90001
				97.5	0.83832	0.93966	0.93596	0.89312
				98.25	0.87786	0.9435	0.95809	0.90223
				99	0.89467	0.89701	0.93084	0.88092
				99.75	0.82449	0.91947	0.94127	0.90514
				100.5	0.88247	0.94329	0.97593	0.90244
				101.25	0.85191	0.93015	0.9216	0.87067
				102	0.83153	0.94012	0.98783	0.92061
				102.75	0.85707	0.96653	0.91577	0.85963
				103.5	0.84701	0.96196	0.93707	0.8692
				104.25	0.87168	0.94459	0.9885	0.87153
				105	0.87563	0.94935	0.92252	0.81878
				105.75	0.88603	0.97346	0.91875	0.8569
				106.5	0.85525	0.97326	0.90947	0.853
				107.25	0.87154	1	0.98588	0.88279
				108	0.85394	0.9743	1	0.83588
				108.75	0.84588	0.98839	0.92949	0.84255
				109.5	0.90526	0.98248	0.93802	0.86314
				110.25	0.83753	0.97042	0.91462	0.91718
				111	0.89067	0.9416	0.96161	0.916
				111.75	0.8774	0.95302	0.95813	0.9235
				112.5	0.86241	0.93355	0.97712	0.88495
				113.25	0.8215	0.91	0.94052	0.82591
				114	0.90497	0.93331	0.9157	0.85677
				114.75	0.83817	0.91513	0.96721	0.92057
				115.5	0.87479	0.93881	0.96221	0.9067
				116.25	0.9125	0.93949	0.93596	0.80941
				117	0.85214	0.96625	0.94333	0.90709
				117.75	0.9045	0.97172	0.9203	0.8597
				118.5	0.93793	0.9174	0.93005	0.86615
				119.25	0.90073	0.95449	0.91133	0.81564
				120	0.91036	0.92846	0.91256	0.8737
				120.75	0.91091	0.95119	0.94329	0.80996
				121.5	0.8522	0.92218	0.93033	0.82628
				122.25	0.8923	0.9125	0.94131	0.79576
				123	0.89531	0.91086	0.9494	0.84354
				123.75	0.81877	0.92925	0.98045	0.91353
				124.5	0.88143	0.91723	0.94516	0.84665
				125.25	0.8849	0.91739	0.93425	0.80016
				126	0.88525	0.89587	0.95396	0.83854
				126.75	0.88975	0.93678	0.89515	0.88556
				127.5	0.83165	0.9222	0.96225	0.83671
				128.25	0.8809	0.91683	0.93552	0.89435
				129	0.90424	0.90168	0.9452	0.82853
				129.75	0.88047	0.94852	0.93366	0.90825
				130.5	0.89346	0.92137	0.94762	0.83345
				131.25	0.90068	0.95835	0.94417	0.84834
				132	0.79558	0.92859	0.93941	0.93626
				132.75	0.90366	0.95277	0.94008	0.86571
				133.5	0.92384	0.94905	0.93402	0.84455
				134.25	0.93865	0.97098	0.9697	0.81794
				135	0.9141	0.9545	0.8986	0.78293
				135.75	0.91363	0.98518	0.96836	0.90938
				136.5	0.84452	0.97863	0.93754	0.8843
				137.25	0.79961	0.96847	0.94135	0.94116
				138	0.84229	0.95148	0.93509	0.95135
				138.75	0.90047	0.94542	0.90249	0.92016
				139.5	0.92894	0.92209	0.92716	0.976
				140.25	0.97388	0.91111	0.95277	0.85164
				141	0.85194	0.91218	0.96181	0.85143
				141.75	0.87609	0.86727	0.8948	0.86032
				142.5	0.81112	0.88079	0.92319	0.86254
				143.25	0.88143	0.93209	0.91058	0.89616
				144	0.87177	0.8968	0.94044	0.85384
				144.75	0.88882	0.96359	0.95725	0.86332
				145.5	0.88224	0.94203	0.97541	0.84861
				146.25	0.87032	0.9246	0.908	0.87668
				147	0.81906	0.92708	0.91847	0.86342
				147.75	0.88827	0.9421	0.95598	0.85249
				148.5	0.85075	0.95303	0.90233	0.91552
				149.25	0.86328	0.99169	0.95107	1
				150	0.87821	0.97924	0.93524	0.87557
				150.75	0.87319	0.92898	0.90998	0.87071
				151.5	0.88986	0.93718	0.94845	0.82371
				152.25	0.92317	0.95283	0.94508	0.86002
				153	0.87957	0.96896	0.94544	0.83266
				153.75	0.90198	0.95466	0.91903	0.80082
				154.5	0.86794	0.91928	0.95396	0.78587
				155.25	0.89609	0.93784	0.96348	0.83296
				156	0.92509	0.95724	0.92549	0.84914
				156.75	0.8484	0.92152	0.98081	0.85564
				157.5	0.85968	0.96312	0.91958	0.90376
				158.25	0.82637	0.98287	0.96526	0.85046
				159	0.9292	0.94996	0.92125	0.8187
				159.75	0.83924	0.95229	0.94829	0.81486
				160.5	0.88853	0.95882	0.93695	0.8297
				161.25	0.8464	0.94524	0.93417	0.80687
				162	0.84872	0.96122	0.96625	0.80935
				162.75	0.91459	0.96267	0.95055	0.91559
				163.5	0.89128	0.95875	0.94036	0.83635
				164.25	0.89096	0.89813	0.90907	0.80419
				165	0.92555	0.87423	0.91522	0.90725
				165.75	0.94784	0.86209	0.94226	0.85029
				166.5	0.9277	0.91155	0.90836	0.90486
				167.25	0.93297	0.87798	0.93179	0.82468
				168	0.90392	0.92718	0.92854	0.88475
				168.75	0.93468	0.94653	0.95027	0.79934
				169.5	0.89334	0.8842	0.94246	0.82488
				170.25	0.85675	0.91751	0.91165	0.76766
				171	0.97234	0.90652	0.91839	0.8222
				171.75	0.9737	0.92503	0.97621	0.85735
				172.5	0.94898	0.94547	0.97708	0.80861
				173.25	0.90908	0.92031	0.92704	0.79829
				174	0.86418	0.94149	0.95813	0.83378
				174.75	0.89125	0.92235	0.92121	0.80047
				175.5	0.91769	0.93877	0.96966	0.78515
				176.25	0.96924	0.92521	0.93953	0.77913
				177	0.91865	0.95696	0.94484	0.75321
				177.75	0.87873	0.96511	0.94024	0.76472
				178.5	0.86745	0.92922	0.9339	0.84083
				179.25	0.84362	0.93712	0.94559	0.82573
				180	0.87021	0.98384	0.93996	0.81496
				180.75	0.88235	0.91673	0.95904	0.81977
				181.5	0.94938	0.9273	0.95991	0.82522
				182.25	0.90047	0.88336	0.93683	0.8503
				183	0.87708	0.89424	0.96019	0.76272
				183.75	0.95486	0.91285	0.9337	0.73415
				184.5	0.93283	0.91368	0.94793	0.73578
				185.25	0.82579	0.86278	0.90229	0.77854
				186	0.86757	0.85967	0.90677	0.75661
				186.75	0.92387	0.87598	0.93532	0.86683
				187.5	0.89247	0.89276	0.92569	0.75901
				188.25	0.89978	0.85186	0.92886	0.75147
				189	0.85365	0.86972	0.93667	0.75752
				189.75	0.86302	0.8945	0.89888	0.75268
				190.5	0.92245	0.88821	0.89789	0.74468
				191.25	0.85568	0.83397	0.93925	0.77313
				192	0.84498	0.85251	0.89289	0.72022
				192.75	0.923	0.85114	0.90106	0.82955
				193.5	0.88667	0.83933	0.94992	0.77244
				194.25	0.84092	0.82629	0.90606	0.79109
				195	0.93607	0.85584	0.90816	0.77831
				195.75	0.88499	0.84605	0.89254	0.7832
				196.5	0.836	0.83881	0.87251	0.76694
				197.25	0.84669	0.82909	0.89515	0.78058
				198	0.86189	0.85916	0.91649	0.77442
				198.75	0.85759	0.85361	0.93703	0.7657
				199.5	0.95843	0.84128	0.8835	0.81236
				200.25	0.88685	0.85435	0.9032	0.76178
				201	0.90656	0.90807	0.88207	0.81053
				201.75	0.88876	0.8702	0.94084	0.6745
				202.5	0.92158	0.8965	0.92299	0.66803
				203.25	1	0.93218	0.88996	0.73504
				204	0.96037	0.8752	0.92462	0.68973
				204.75	0.93361	0.82603	0.89785	0.70155
				205.5	0.90569	0.84588	0.91704	0.69758
				206.25	0.85806	0.86986	0.93049	0.68276
				207	0.88867	0.85189	0.91375	0.73804
				207.75	0.88864	0.83736	0.90535	0.75085
				208.5	0.9693	0.92873	0.9239	0.71806
				209.25	0.89172	0.92965	0.89924	0.70148
				210	0.94248	0.95554	0.90431	0.70821
				210.75	0.92668	0.88947	0.8835	0.71455
				211.5	0.88137	0.92156	0.92367	0.69095
				212.25	0.89459	0.93254	0.90745	0.70973
				213	0.88285	0.83641	0.92113	0.70006
				213.75	0.93431	0.8745	0.9057	0.71844
				214.5	0.88305	0.83418	0.91946	0.69818
				215.25	0.94616	0.87278	0.88361	0.7162
				216	0.87174	0.86964	0.89416	0.68823
				216.75	0.89699	0.94648	0.88219	0.73181
				217.5	0.84487	0.89346	0.88064	0.70323
				218.25	0.84214	0.96202	0.89361	0.71814
				219	0.90178	0.91128	0.88056	0.70924
				219.75	0.8451	0.9056	0.8762	0.72389
				220.5	0.86084	0.91955	0.8651	0.80102
				221.25	0.86415	0.92812	0.89079	0.81374
				222	0.92216	0.88724	0.86633	0.75452
				222.75	0.91766	0.93339	0.86299	0.72039
				223.5	0.85722	0.94498	0.87513	0.70615
				224.25	0.91488	0.94303	0.88243	0.67697
				225	0.88441	0.92446	0.9011	0.72249
				225.75	0.88415	0.94297	0.89813	0.71862
				226.5	0.87658	0.90973	0.8852	0.7047
				227.25	0.88505	0.91176	0.88758	0.7099
				228	0.91108	0.92662	0.88873	0.71078
				228.75	0.84585	0.90163	0.92089	0.71072
				229.5	0.87566	0.86947	0.88913	0.69564
				230.25	0.90007	0.83797	0.9015	0.70334
				231	0.94773	0.88601	0.93251	0.71152
				231.75	0.86087	0.8549	0.89634	0.7015
				232.5	0.85333	0.84349	0.90796	0.68712
				233.25	0.85606	0.83404	0.89607	0.70356
				234	0.92132	0.84228	0.90463	0.7258
				234.75	0.93288	0.84623	0.91125	0.73906
				235.5	0.87235	0.86094	0.87739	0.72425
				236.25	0.88995	0.85526	0.91946	0.71019
				237	0.8509	0.89276	0.91383	0.69769
				237.75	0.87493	0.88968	0.92212	0.74654
				238.5	0.87537	0.87137	0.89305	0.73048
				239.25	0.91155	0.91384	0.91986	0.71244
				240	0.89943	0.85952	0.89765	0.71536

[truncated: 8 more sheets: Fig SI 2, Fig SI 3, Fig SI 6, Fig SI 7, Fig SI 9, Fig SI 10-11, Fig SI 12-13, Fig SI 14-15]
